# Supplementary material for: Intratympanic steroid administration and predictors of recovery in sudden sensorineural hearing loss
Source: PLoS One. 2025 Oct 9;20(10):e0332809. doi: 10.1371/journal.pone.0332809 (PMC12510503; doi:10.1371/journal.pone.0332809)
Supplement: S1 File — (XLS) [file pone.0332809.s004.xls]

## Sheet: sshl-3rdround-must-add-ses-28fe
Bilateral_Tx	IT_Right	IT_Left	Bilateral Tx_IT1	Bilateral Tx_IT2	Bilateral Tx_IT3	Bilateral Tx_IT4	Bilateral Tx_IT5	Bilateral Tx_IT6	Bilateral Tx_IT7	Bilateral Tx_IT8	Sx_Onset	Final_Audio_Date	Menieres_Dx_Date	First_Injection_Date	SRT_Right_Initial	SRT_Left_Initial	SRT_Right_Final	SRT_Left_Final	SRT_Right_Change (CALC)	SRT_Left_Change (CALC)	0.5 kHz Right Initial	1 kHz Right Initial	2 kHz Right Initial	3 kHz Right Initial	0.5 kHz Left Initial	1 kHz Left Initial	2 kHz Left Initial	3 kHz Left Initial	0.5 kHz Right Final	1 kHz Right Final	2 kHz Right Final	3 kHz Right Final	0.5 kHz Left Final	1 kHz Left Final	2 kHz Left Final	3 kHz Left Final	WRS Right Initial	WRS Left Initial	WRS Right Final	WRS Left Final	WRS Right Change	WRS Left Change	Total_Injections	IT #2 date	IT #3 date	IT #4 date	IT #5 date	IT #6 date	IT #7 date
NA	NA	NA	NA	NA	NA	NA	NA	NA	NA	NA	2017-04-25	2021-09-15	NA	2017-09-20	30	10	20	10	-10	0	30	25	40	25	10	15	10	5	20	15	20	20	25	10	10	10	92	100	100	100	8	0	2	2017-09-26	NA	NA	NA	NA	NA
NA	NA	NA	NA	NA	NA	NA	NA	NA	NA	NA	2021-10-21	NA	NA	2021-10-21	NA	NA	NA	NA	NA	NA	NA	NA	NA	NA	NA	NA	NA	NA	NA	NA	NA	NA	NA	NA	NA	NA	NA	NA	NA	NA	NA	NA	1	NA	NA	NA	NA	NA	NA
No	NA	NA	NA	NA	NA	NA	NA	NA	NA	NA	NA	2020-09-14	NA	2020-08-31	75	60	65	65	-10	5	55	75	85	80	40	75	65	55	75	90	85	50	80	70	65	44	68	12	8	2	-60	-10	2	2020-09-14	NA	NA	NA	NA	NA
NA	NA	NA	NA	NA	NA	NA	NA	NA	NA	NA	2020-11-24	2020-12-17	NA	2020-12-17	20	NA	NA	NA	NA	NA	25	20	10	30	110	110	115	NA	NA	NA	NA	NA	NA	NA	NA	NA	100	NA	NA	NA	NA	NA	2	NA	NA	NA	NA	NA	NA
NA	NA	NA	NA	NA	NA	NA	NA	NA	NA	NA	2019-04-18	2019-09-06	NA	2019-04-26	115	15	55	15	-60	0	110	110	110	105	25	25	20	20	55	45	50	55	25	25	25	25	0	100	58	100	58	0	5	2019-05-06	2019-05-14	2019-05-16	2019-05-23	NA	NA
NA	NA	NA	NA	NA	NA	NA	NA	NA	NA	NA	2021-08-14	2021-10-01	NA	2021-09-10	10	45	0	55	-10	10	10	10	5	0	35	60	70	65	20	10	10	5	55	65	105	110	96	56	96	12	0	-44	3	2021-09-13	2021-09-17	NA	NA	NA	NA
NA	NA	NA	NA	NA	NA	NA	NA	NA	NA	NA	2019-10-30	2019-10-31	NA	2019-10-31	20	20	NA	NA	NA	NA	20	25	25	25	25	35	35	30	NA	NA	NA	NA	NA	NA	NA	NA	100	100	NA	NA	NA	NA	2	NA	NA	NA	NA	NA	NA
NA	NA	NA	NA	NA	NA	NA	NA	NA	NA	NA	2021-11-10	2021-12-06	2021-11-24	2021-11-24	0	0	NA	0	NA	0	0	0	5	0	20	5	5	5	NA	NA	NA	NA	0	5	5	10	100	100	NA	100	NA	0	2	NA	NA	NA	NA	NA	NA
NA	NA	NA	NA	NA	NA	NA	NA	NA	NA	NA	2016-04-29	2017-04-27	2016-04-29	2017-04-06	45	60	60	40	15	-20	50	40	35	50	65	55	50	70	65	60	45	45	40	30	40	50	84	72	88	100	4	28	2	2017-04-27	NA	NA	NA	NA	NA
NA	NA	NA	NA	NA	NA	NA	NA	NA	NA	NA	2017-10-13	2017-11-27	2002-11-27	2017-11-13	55	80	40	80	-15	0	35	55	65	65	95	90	80	95	30	55	65	70	85	85	95	95	76	0	88	0	12	0	2	NA	NA	NA	NA	NA	NA
NA	NA	NA	NA	NA	NA	NA	NA	NA	NA	NA	2018-11-02	2019-03-01	NA	2019-01-02	15	30	15	25	0	-5	10	15	15	20	35	25	25	30	10	10	15	20	30	20	25	35	100	100	100	100	0	0	1	NA	NA	NA	NA	NA	NA
Yes	2	4	Left	Right	Left	Left	Left	Right	NA	NA	2019-01-03	2019-06-04	NA	2019-02-25	45	40	50	45	5	5	40	50	50	55	35	55	50	55	55	55	60	55	40	50	60	60	100	100	100	100	0	0	6	2019-03-04	2019-03-11	2019-03-29	2019-04-18	2019-05-16	NA
No	NA	NA	NA	NA	NA	NA	NA	NA	NA	NA	2022-05-18	2022-07-27	NA	2022-05-18	NA	NA	50	45	NA	NA	40	50	75	85	40	50	50	70	40	50	75	90	40	45	50	65	76	88	72	92	-4	4	2	2022-06-08	NA	NA	NA	NA	NA
NA	NA	NA	NA	NA	NA	NA	NA	NA	NA	NA	2021-05-13	2021-06-16	NA	2021-06-02	15	NA	15	75	0	NA	15	20	20	15	75	80	65	60	20	20	15	20	75	75	65	65	100	4	100	0	0	-4	2	2021-06-09	NA	NA	NA	NA	NA
NA	NA	NA	NA	NA	NA	NA	NA	NA	NA	NA	2022-04-12	NA	NA	2022-04-26	10	40	NA	NA	NA	NA	5	5	5	15	45	45	35	45	NA	NA	NA	NA	NA	NA	NA	NA	100	68	NA	NA	NA	NA	4	NA	NA	NA	NA	NA	NA
NA	NA	NA	NA	NA	NA	NA	NA	NA	NA	NA	2023-01-13	2023-03-29	2014-05-07	2023-02-08	NA	NA	20	10	NA	NA	25	40	35	55	10	10	5	15	30	35	38	40	15	10	10	20	NA	NA	96	100	NA	NA	2	NA	NA	NA	NA	NA	NA
NA	NA	NA	NA	NA	NA	NA	NA	NA	NA	NA	2022-03-01	2022-05-25	NA	2022-03-30	NA	NA	NA	NA	NA	NA	55	65	60	65	-5	-5	-5	10	55	65	65	65	10	10	10	20	NA	NA	NA	NA	NA	NA	5	NA	NA	NA	NA	NA	NA
NA	NA	NA	NA	NA	NA	NA	NA	NA	NA	NA	2020-12-01	2021-02-10	NA	2020-12-16	45	20	40	20	-5	0	40	70	80	70	20	15	35	35	20	65	75	65	20	20	35	35	100	100	96	100	-4	0	3	2021-01-06	2021-01-20	NA	NA	NA	NA
NA	NA	NA	NA	NA	NA	NA	NA	NA	NA	NA	2017-05-01	2019-01-24	2018-11-26	2018-12-17	15	60	10	55	-5	-5	10	20	10	10	50	60	65	65	15	20	10	10	55	65	65	65	100	96	100	92	0	-4	3	2018-12-27	2019-01-03	NA	NA	NA	NA
NA	NA	NA	NA	NA	NA	NA	NA	NA	NA	NA	2018-11-15	2019-01-28	NA	2018-11-20	105	0	105	90	0	90	10	110	110	110	10	15	10	10	110	110	110	110	10	15	10	10	NA	100	NA	100	NA	0	3	NA	NA	NA	NA	NA	NA
NA	NA	NA	NA	NA	NA	NA	NA	NA	NA	NA	2020-09-14	2020-11-30	NA	2020-10-19	65	15	55	15	-10	0	55	55	40	80	15	10	10	15	60	55	55	80	10	10	15	20	4	100	4	96	0	-4	3	2020-10-26	2020-11-02	NA	NA	NA	NA
NA	NA	NA	NA	NA	NA	NA	NA	NA	NA	NA	2021-03-01	2021-11-10	2021-10-08	2021-10-08	85	30	85	55	0	25	80	80	85	85	50	30	35	40	75	80	85	90	70	65	55	50	12	100	12	72	0	-28	2	2021-11-11	NA	NA	NA	NA	NA
NA	NA	NA	NA	NA	NA	NA	NA	NA	NA	NA	2017-07-07	2017-09-29	NA	2017-07-28	75	95	65	40	-10	-55	85	110	110	110	65	95	110	110	85	115	115	115	60	90	115	115	0	4	0	0	0	-4	6	2017-08-04	2017-08-11	2018-08-18	2017-08-25	2017-09-01	NA
NA	NA	NA	NA	NA	NA	NA	NA	NA	NA	NA	2018-11-01	2019-07-19	2011-03-16	2019-06-11	50	25	50	20	0	-5	50	50	60	65	10	20	50	40	45	40	60	55	10	15	50	45	64	100	84	100	20	0	5	2019-06-13	2019-06-20	2019-06-27	2019-07-05	NA	NA
Yes	2	3	Right	Left	Left	Left	Right	NA	NA	NA	2019-02-13	2019-05-24	NA	2019-03-11	20	20	20	15	0	-5	20	20	30	15	20	25	30	20	25	30	30	25	15	20	25	20	100	100	100	100	0	0	5	2019-03-14	2019-04-05	2019-04-19	2019-04-29	NA	NA
NA	NA	NA	NA	NA	NA	NA	NA	NA	NA	NA	2020-02-16	2020-10-21	2022-09-16	2020-02-20	65	75	100	85	35	10	80	90	105	110	85	90	90	80	110	115	115	115	80	85	90	80	0	28	0	36	0	8	2	2020-02-27	NA	NA	NA	NA	NA
NA	NA	NA	NA	NA	NA	NA	NA	NA	NA	NA	2015-05-20	2015-09-16	NA	2015-06-29	30	10	25	10	-5	0	60	35	25	25	15	20	15	30	50	35	25	30	10	10	15	20	100	100	96	100	-4	0	5	2015-07-06	2015-07-10	2015-09-09	2015-09-16	NA	NA
NA	NA	NA	NA	NA	NA	NA	NA	NA	NA	NA	2019-11-07	2019-12-06	NA	2019-11-15	25	25	20	20	-5	-5	30	25	20	20	35	35	30	50	30	25	20	20	30	30	15	25	100	100	100	100	0	0	2	2019-11-21	NA	NA	NA	NA	NA
NA	NA	NA	NA	NA	NA	NA	NA	NA	NA	NA	2019-07-05	2019-11-14	NA	2019-07-10	5	10	10	10	5	0	10	15	5	15	10	5	5	15	10	10	5	10	10	10	10	15	100	100	100	100	0	0	4	2019-07-16	2019-07-19	2019-07-25	NA	NA	NA
NA	NA	NA	NA	NA	NA	NA	NA	NA	NA	NA	2022-12-01	2023-04-11	NA	2023-02-23	30	110	40	90	10	-20	25	30	45	55	70	65	65	65	25	35	50	55	65	70	65	60	92	32	100	28	8	-4	1	NA	NA	NA	NA	NA	NA
NA	NA	NA	NA	NA	NA	NA	NA	NA	NA	NA	2020-07-15	2020-10-16	NA	2020-07-31	15	30	15	30	0	0	NA	NA	NA	NA	NA	NA	NA	NA	20	20	10	30	30	45	15	55	96	96	96	88	0	-8	5	NA	NA	NA	NA	NA	NA
NA	NA	NA	NA	NA	NA	NA	NA	NA	NA	NA	2019-10-01	2019-11-27	2019-10-15	2019-10-15	NA	NA	15	80	NA	NA	NA	NA	NA	NA	NA	NA	NA	NA	25	20	15	15	80	75	65	55	NA	NA	100	68	NA	NA	2	NA	NA	NA	NA	NA	NA
NA	NA	NA	NA	NA	NA	NA	NA	NA	NA	NA	2021-01-21	2021-04-02	NA	2021-03-05	10	85	15	NR	5	NA	15	20	15	10	70	85	70	75	15	20	25	15	75	85	75	70	100	0	100	4	0	4	3	2021-03-10	2021-03-19	NA	NA	NA	NA
NA	NA	NA	NA	NA	NA	NA	NA	NA	NA	NA	2020-10-14	NA	NA	2020-10-16	10	10	NA	NA	NA	NA	10	15	10	15	10	10	15	50	NA	NA	NA	NA	NA	NA	NA	NA	100	100	NA	NA	NA	NA	1	NA	NA	NA	NA	NA	NA
NA	NA	NA	NA	NA	NA	NA	NA	NA	NA	NA	2019-07-19	2019-08-02	NA	2019-07-26	10	NR	10	15	0	NA	10	10	15	20	55	70	105	115	5	10	10	10	10	15	20	50	100	0	100	64	0	64	3	2019-07-29	2019-08-01	NA	NA	NA	NA
NA	NA	NA	NA	NA	NA	NA	NA	NA	NA	NA	2019-12-15	2020-01-15	NA	2020-01-22	25	15	NA	NA	NA	NA	30	40	40	35	20	30	25	30	NA	NA	NA	NA	NA	NA	NA	NA	100	100	NA	NA	NA	NA	1	NA	NA	NA	NA	NA	NA
No	NA	NA	NA	NA	NA	NA	NA	NA	NA	NA	2022-06-30	2022-08-17	NA	2022-07-06	55	25	15	25	-40	0	60	70	65	70	30	35	25	20	25	30	30	20	30	35	25	25	52	100	100	100	48	0	3	2022-07-13	2022-07-20	NA	NA	NA	NA
NA	NA	NA	NA	NA	NA	NA	NA	NA	NA	NA	2017-06-08	2017-07-14	NA	2017-06-22	10	80	5	80	-5	0	5	10	5	0	75	80	75	70	5	10	10	5	75	80	75	70	100	0	100	0	0	0	3	2017-06-23	2017-07-07	NA	NA	NA	NA
NA	NA	NA	NA	NA	NA	NA	NA	NA	NA	NA	2016-01-01	2016-08-26	2010-05-01	2011-12-19	NA	30	NA	30	NA	0	110	115	115	NR	25	20	35	50	100	110	100	NR	25	20	35	55	NR	100	NA	100	NA	0	5	NA	NA	NA	NA	NA	NA
No	NA	NA	NA	NA	NA	NA	NA	NA	NA	NA	2022-01-18	2022-12-08	NA	2022-03-18	NR	55	NA	50	NA	-5	100	NR	NR	NR	55	80	75	85	NA	NA	NA	NA	60	70	70	75	NA	20	NA	24	NA	4	5	2022-03-22	2022-04-07	2022-04-14	2022-05-05	NA	NA
NA	NA	NA	NA	NA	NA	NA	NA	NA	NA	NA	2021-11-05	2022-02-21	NA	2022-01-05	20	15	20	15	0	0	30	25	35	70	25	20	20	15	30	25	35	70	20	15	15	10	96	100	100	100	4	0	3	2022-01-12	2022-01-24	NA	NA	NA	NA
NA	NA	NA	NA	NA	NA	NA	NA	NA	NA	NA	2022-06-15	2022-08-17	2022-08-24	2022-08-01	25	79	15	40	-10	-39	20	15	20	25	70	75	70	85	20	15	15	20	55	50	25	20	100	48	100	72	0	24	3	2022-08-17	2022-08-24	NA	NA	NA	NA
NA	NA	NA	NA	NA	NA	NA	NA	NA	NA	NA	2021-06-07	2021-08-27	NA	2021-07-09	45	40	50	45	5	5	60	55	50	50	45	40	60	55	65	65	50	50	50	45	55	55	100	96	96	84	-4	-12	2	2021-07-16	NA	NA	NA	NA	NA
NA	NA	NA	NA	NA	NA	NA	NA	NA	NA	NA	2019-09-23	NA	NA	2020-09-23	10	10	NA	NA	NA	NA	15	10	15	15	15	15	20	30	NA	NA	NA	NA	NA	NA	NA	NA	100	100	NA	NA	NA	NA	3	NA	NA	NA	NA	NA	NA
NA	NA	NA	NA	NA	NA	NA	NA	NA	NA	NA	2019-04-01	2019-07-05	NA	2019-05-14	25	NA	5	NR	-20	NA	20	20	25	30	105	100	95	85	20	15	15	30	100	95	90	90	100	0	100	0	0	0	3	2019-05-17	2019-05-30	NA	NA	NA	NA
NA	NA	NA	NA	NA	NA	NA	NA	NA	NA	NA	2022-10-27	2022-12-02	NA	2022-11-03	NA	NA	15	NR	NA	NA	NA	NA	NA	NA	NA	NA	NA	NA	15	15	20	60	NR	NR	NR	NR	NA	NA	100	0	NA	NA	3	NA	NA	NA	NA	NA	NA
NA	NA	NA	NA	NA	NA	NA	NA	NA	NA	NA	2021-01-04	2021-03-17	NA	2021-01-20	25	35	NA	0	NA	-35	10	80	105	100	35	40	60	65	NA	NA	NA	NA	5	5	60	55	NA	52	NA	100	NA	48	3	NA	NA	NA	NA	NA	NA
NA	NA	NA	NA	NA	NA	NA	NA	NA	NA	NA	2018-01-08	2019-01-24	2014-10-16	2018-02-08	25	30	15	15	-10	-15	25	15	30	35	25	25	20	35	20	15	20	25	25	25	25	30	100	100	100	100	0	0	1	NA	NA	NA	NA	NA	NA
NA	NA	NA	NA	NA	NA	NA	NA	NA	NA	NA	2015-03-20	2015-03-25	2015-04-01	2015-04-01	15	10	NA	NA	NA	NA	10	15	15	15	10	5	10	10	NA	NA	NA	NA	NA	NA	NA	NA	100	100	NA	NA	NA	NA	1	NA	NA	NA	NA	NA	NA
NA	NA	NA	NA	NA	NA	NA	NA	NA	NA	NA	2020-03-26	2020-07-02	2020-06-26	2020-06-26	10	25	15	50	5	25	5	10	10	15	55	45	25	30	10	15	10	5	60	60	40	35	100	60	100	76	0	16	4	2020-06-29	2020-07-02	2020-07-10	NA	NA	NA
NA	NA	NA	NA	NA	NA	NA	NA	NA	NA	NA	2012-06-07	2017-12-06	2011-05-05	2017-07-13	80	45	65	50	-15	5	65	65	55	55	60	60	55	30	70	70	55	50	60	65	55	35	80	100	80	100	0	0	2	2017-07-14	NA	NA	NA	NA	NA
NA	NA	NA	NA	NA	NA	NA	NA	NA	NA	NA	2018-12-21	2019-02-14	NA	2018-12-21	60	80	45	45	-15	-35	75	75	65	60	85	85	75	75	40	45	45	35	40	40	40	35	56	0	24	16	-32	16	2	2018-12-27	NA	NA	NA	NA	NA
NA	NA	NA	NA	NA	NA	NA	NA	NA	NA	NA	2022-07-07	2022-10-05	NA	2022-08-03	75	20	75	20	0	0	70	70	75	70	25	20	25	25	80	80	80	70	25	20	25	30	0	96	100	16	100	-80	1	NA	NA	NA	NA	NA	NA
NA	NA	NA	NA	NA	NA	NA	NA	NA	NA	NA	2018-01-02	2019-02-27	2018-03-15	2018-11-07	10	10	10	10	0	0	15	10	15	20	15	10	15	15	15	15	10	45	10	10	15	15	100	100	100	100	0	0	3	2018-11-14	2018-11-21	NA	NA	NA	NA
NA	NA	NA	NA	NA	NA	NA	NA	NA	NA	NA	2010-12-08	2022-03-16	2014-10-22	2019-08-14	110	60	NA	40	NA	-20	100	100	90	95	75	70	50	55	NA	NA	NA	NA	90	90	75	75	8	80	NA	16	NA	-64	4	NA	NA	NA	NA	NA	NA
NA	NA	NA	NA	NA	NA	NA	NA	NA	NA	NA	2020-02-28	2020-03-09	NA	2020-03-02	45	80	25	85	-20	5	55	50	60	65	110	100	115	115	40	30	20	45	105	110	115	115	100	NR	100	0	0	NA	1	NA	NA	NA	NA	NA	NA
NA	NA	NA	NA	NA	NA	NA	NA	NA	NA	NA	2020-08-13	2020-11-12	NA	2020-08-27	20	35	10	35	-10	0	15	10	10	15	25	30	35	60	20	10	10	15	25	35	35	65	100	100	100	100	0	0	3	2020-09-03	2020-10-22	NA	NA	NA	NA
NA	NA	NA	NA	NA	NA	NA	NA	NA	NA	NA	2017-06-15	NA	NA	2017-06-15	15	20	NA	NA	NA	NA	25	30	35	45	30	40	60	70	NA	NA	NA	NA	NA	NA	NA	NA	100	100	NA	NA	NA	NA	1	NA	NA	NA	NA	NA	NA
NA	NA	NA	NA	NA	NA	NA	NA	NA	NA	NA	2021-01-15	2021-04-06	NA	2021-01-19	NA	0	55	0	NA	0	95	105	105	105	10	10	10	10	45	50	55	55	10	10	10	5	0	100	40	100	40	0	5	2021-01-25	2021-02-01	2021-02-08	2021-02-16	NA	NA
NA	NA	NA	NA	NA	NA	NA	NA	NA	NA	NA	2019-10-31	2019-12-06	2019-11-15	2019-11-15	55	20	80	15	25	-5	75	75	60	15	30	20	15	15	75	75	60	15	20	25	15	20	0	100	0	100	0	0	3	2019-11-19	2019-11-21	NA	NA	NA	NA
NA	NA	NA	NA	NA	NA	NA	NA	NA	NA	NA	2022-04-12	2022-10-12	NA	2022-10-12	15	10	NA	NA	NA	NA	10	15	30	30	15	15	20	15	NA	NA	NA	NA	NA	NA	NA	NA	100	100	NA	NA	NA	NA	1	NA	NA	NA	NA	NA	NA
No	NA	NA	NA	NA	NA	NA	NA	NA	NA	NA	2021-08-02	2021-08-20	NA	2021-08-02	30	50	NA	65	NA	15	30	25	40	75	45	45	40	65	NA	NA	NA	NA	65	75	65	90	100	100	NA	100	NA	0	1	NA	NA	NA	NA	NA	NA
NA	NA	NA	NA	NA	NA	NA	NA	NA	NA	NA	2022-02-01	2023-02-10	NA	2022-05-06	0	0	5	0	5	0	5	5	5	70	5	0	5	10	5	5	5	65	5	5	5	-5	100	100	100	100	0	0	1	NA	NA	NA	NA	NA	NA
NA	NA	NA	NA	NA	NA	NA	NA	NA	NA	NA	2017-08-21	2017-12-11	NA	2017-09-14	30	60	35	25	5	-35	50	40	35	55	60	60	55	65	50	50	35	55	35	40	40	60	80	52	92	96	12	44	5	2017-09-27	2017-10-04	2017-10-25	2017-11-01	NA	NA
NA	NA	NA	NA	NA	NA	NA	NA	NA	NA	NA	2017-04-27	2017-05-19	2017-05-09	2017-05-09	30	10	10	10	-20	0	50	35	25	35	10	5	10	5	10	5	10	20	10	5	10	10	100	100	100	100	0	0	2	2017-05-11	NA	NA	NA	NA	NA
NA	NA	NA	NA	NA	NA	NA	NA	NA	NA	NA	2019-07-11	2019-08-15	2012-09-05	2019-07-15	70	15	65	15	-5	0	100	90	90	85	15	10	10	10	65	60	60	55	20	10	10	10	0	100	36	100	36	0	3	2019-07-22	2019-07-26	NA	NA	NA	NA
NA	NA	NA	NA	NA	NA	NA	NA	NA	NA	NA	2019-06-01	NA	2012-11-16	2019-08-06	NA	NA	NA	NA	NA	NA	NA	NA	NA	NA	NA	NA	NA	NA	NA	NA	NA	NA	NA	NA	NA	NA	NA	NA	NA	NA	NA	NA	1	NA	NA	NA	NA	NA	NA
NA	NA	NA	NA	NA	NA	NA	NA	NA	NA	NA	2019-06-13	2019-07-17	NA	2019-06-27	20	5	10	5	-10	0	NA	NA	NA	NA	NA	NA	NA	NA	15	5	15	10	5	5	5	5	100	100	100	100	0	0	3	NA	NA	NA	NA	NA	NA
NA	NA	NA	NA	NA	NA	NA	NA	NA	NA	NA	2021-10-28	2021-11-22	2021-01-14	2021-11-11	70	30	85	35	15	5	75	75	85	80	15	30	60	80	80	90	85	85	20	30	65	85	20	100	0	96	-20	-4	2	2021-11-22	NA	NA	NA	NA	NA
NA	NA	NA	NA	NA	NA	NA	NA	NA	NA	NA	2015-08-21	2015-10-23	2013-06-26	2015-09-21	55	15	45	15	-10	0	60	60	60	55	10	10	30	45	40	50	55	55	0	10	30	50	76	96	88	100	12	4	3	2015-10-02	2015-10-12	NA	NA	NA	NA
NA	NA	NA	NA	NA	NA	NA	NA	NA	NA	NA	2020-03-06	2020-05-14	NA	2020-03-06	70	65	65	65	-5	0	100	80	75	55	65	65	60	65	90	80	60	55	60	60	65	55	100	16	100	48	0	32	4	2020-03-12	2020-03-13	2020-03-20	NA	NA	NA
NA	NA	NA	NA	NA	NA	NA	NA	NA	NA	NA	2017-12-25	2018-01-16	NA	2018-01-09	25	60	25	65	0	5	30	40	70	70	55	65	70	65	30	40	70	70	55	60	65	65	72	40	80	20	8	-20	1	NA	NA	NA	NA	NA	NA
No	NA	NA	NA	NA	NA	NA	NA	NA	NA	NA	2018-10-15	NA	NA	2018-11-15	NA	NA	NA	NA	NA	NA	NA	NA	NA	NA	NA	NA	NA	NA	NA	NA	NA	NA	NA	NA	NA	NA	NA	NA	NA	NA	NA	NA	6	2018-11-19	2018-11-26	2018-12-05	2018-12-10	2018-12-13	NA
NA	NA	NA	NA	NA	NA	NA	NA	NA	NA	NA	2021-11-16	2022-01-06	2020-12-17	2021-12-16	20	35	20	55	0	20	15	15	25	45	40	30	35	50	15	15	30	50	60	50	50	55	100	100	100	88	0	-12	2	NA	NA	NA	NA	NA	NA
NA	NA	NA	NA	NA	NA	NA	NA	NA	NA	NA	2019-07-01	2019-10-01	NA	2019-10-01	65	10	NA	NA	NA	NA	65	55	50	10	5	10	10	5	NA	NA	NA	NA	NA	NA	NA	NA	0	100	NA	NA	NA	NA	1	NA	NA	NA	NA	NA	NA
NA	NA	NA	NA	NA	NA	NA	NA	NA	NA	NA	2020-09-09	NA	NA	2022-04-25	35	35	NA	NA	NA	NA	35	40	30	20	75	40	40	20	NA	NA	NA	NA	NA	NA	NA	NA	100	100	NA	NA	NA	NA	2	2022-04-27	NA	NA	NA	NA	NA
NA	NA	NA	NA	NA	NA	NA	NA	NA	NA	NA	2017-09-12	2017-11-24	2017-09-26	2017-09-26	15	25	15	10	0	-15	15	15	20	20	35	20	15	20	15	15	15	20	15	20	15	15	100	100	100	100	0	0	1	NA	NA	NA	NA	NA	NA
NA	NA	NA	NA	NA	NA	NA	NA	NA	NA	NA	2018-12-12	2018-12-12	2018-10-25	2018-12-12	15	25	NA	NA	NA	NA	15	15	10	20	25	30	40	40	NA	NA	NA	NA	NA	NA	NA	NA	100	88	NA	NA	NA	NA	1	NA	NA	NA	NA	NA	NA
NA	NA	NA	NA	NA	NA	NA	NA	NA	NA	NA	2022-05-01	NA	NA	2022-05-13	NA	NA	NA	NA	NA	NA	NA	NA	NA	NA	NA	NA	NA	NA	NA	NA	NA	NA	NA	NA	NA	NA	NA	NA	NA	NA	NA	NA	2	NA	NA	NA	NA	NA	NA
NA	NA	NA	NA	NA	NA	NA	NA	NA	NA	NA	2019-11-13	2019-11-20	NA	2019-11-20	20	45	NA	NA	NA	NA	15	10	20	20	85	75	80	80	NA	NA	NA	NA	NA	NA	NA	NA	100	0	NA	NA	NA	NA	3	NA	NA	NA	NA	NA	NA
NA	NA	NA	NA	NA	NA	NA	NA	NA	NA	NA	2022-07-22	NA	2015-03-11	2022-08-05	10	25	NA	NA	NA	NA	15	10	20	15	45	30	30	40	NA	NA	NA	NA	NA	NA	NA	NA	100	100	NA	NA	NA	NA	2	NA	NA	NA	NA	NA	NA
NA	NA	NA	NA	NA	NA	NA	NA	NA	NA	NA	2018-12-20	2020-03-11	2021-01-25	2019-02-20	5	45	15	30	10	-15	25	15	15	20	65	50	25	20	20	15	20	20	40	30	40	20	100	94	100	100	0	6	1	NA	NA	NA	NA	NA	NA
NA	NA	NA	NA	NA	NA	NA	NA	NA	NA	NA	2018-11-08	2019-05-08	NA	2019-05-08	10	15	NA	NA	NA	NA	20	15	15	30	25	15	20	25	NA	NA	NA	NA	NA	NA	NA	NA	100	100	NA	NA	NA	NA	1	NA	NA	NA	NA	NA	NA
NA	NA	NA	NA	NA	NA	NA	NA	NA	NA	NA	2022-10-24	2022-11-17	NA	2022-10-27	30	30	15	30	-15	0	25	35	40	50	25	35	55	50	5	25	20	30	10	50	45	40	92	80	100	80	8	0	3	2022-11-01	2022-11-11	NA	NA	NA	NA
NA	NA	NA	NA	NA	NA	NA	NA	NA	NA	NA	2022-09-19	2022-12-02	NA	2022-11-03	25	10	30	15	5	5	25	35	45	55	15	20	15	20	25	35	40	45	10	20	15	15	100	100	100	100	0	0	2	2022-11-11	NA	NA	NA	NA	NA
NA	NA	NA	NA	NA	NA	NA	NA	NA	NA	NA	2017-07-27	2017-08-25	NA	2017-07-28	10	65	20	65	10	0	15	10	10	20	55	70	70	65	10	15	10	25	55	70	75	60	100	56	100	60	0	4	4	2017-08-03	2017-08-11	2017-08-25	NA	NA	NA
No	NA	NA	NA	NA	NA	NA	NA	NA	NA	NA	2022-07-09	2022-08-01	NA	2022-07-19	20	10	20	20	0	10	25	10	10	25	15	5	5	20	10	15	10	25	10	10	10	20	100	100	100	100	0	0	1	NA	NA	NA	NA	NA	NA
NA	NA	NA	NA	NA	NA	NA	NA	NA	NA	NA	2020-09-10	2020-09-28	NA	2020-09-16	35	75	30	NA	-5	NA	60	30	25	30	60	85	110	NR	50	15	30	25	60	80	NR	NR	92	0	70	NA	-22	NA	3	NA	NA	NA	NA	NA	NA
NA	NA	NA	NA	NA	NA	NA	NA	NA	NA	NA	2020-12-23	2021-01-25	2012-02-14	2021-01-06	70	35	70	15	0	-20	70	70	60	65	30	30	30	20	65	70	60	65	10	25	30	25	24	100	8	100	-16	0	3	2021-01-13	2021-01-20	NA	NA	NA	NA
NA	NA	NA	NA	NA	NA	NA	NA	NA	NA	NA	2023-01-19	2023-04-06	NA	2023-02-07	15	30	10	25	-5	-5	NA	NA	NA	NA	NA	NA	NA	NA	15	5	15	20	45	25	30	25	100	100	100	100	0	0	4	NA	NA	NA	NA	NA	NA
NA	NA	NA	NA	NA	NA	NA	NA	NA	NA	NA	2017-10-19	2017-11-03	2017-09-13	2017-10-26	65	35	65	35	0	0	60	65	70	70	30	30	45	65	60	65	70	70	30	30	45	65	88	100	88	100	0	0	2	2017-11-03	NA	NA	NA	NA	NA
NA	NA	NA	NA	NA	NA	NA	NA	NA	NA	NA	2017-10-31	2019-03-06	2012-04-02	2017-10-31	50	65	40	65	-10	0	NA	NA	NA	NA	NA	NA	NA	NA	25	25	45	55	60	60	60	60	88	88	100	56	12	-32	2	NA	NA	NA	NA	NA	NA
NA	NA	NA	NA	NA	NA	NA	NA	NA	NA	NA	2020-09-03	2021-01-15	NA	2020-10-28	65	25	55	NA	-10	NA	60	60	45	35	15	20	30	35	55	55	45	35	NA	NA	NA	NA	60	100	76	NA	16	NA	4	NA	NA	NA	NA	NA	NA
NA	NA	NA	NA	NA	NA	NA	NA	NA	NA	NA	2019-11-12	2019-12-19	NA	2019-11-26	15	0	20	5	5	5	55	45	10	10	5	5	5	15	50	45	25	15	5	5	5	15	92	100	92	100	0	0	5	2019-12-02	2019-12-04	2019-12-11	2019-12-16	NA	NA
NA	NA	NA	NA	NA	NA	NA	NA	NA	NA	NA	2022-08-23	2022-09-01	NA	2022-09-01	30	10	NA	NA	NA	NA	50	40	35	30	15	20	25	40	NA	NA	NA	NA	NA	NA	NA	NA	92	100	NA	NA	NA	NA	3	NA	NA	NA	NA	NA	NA
NA	NA	NA	NA	NA	NA	NA	NA	NA	NA	NA	2005-09-01	NA	NA	2017-09-01	20	75	NA	NA	NA	NA	10	20	0	10	65	75	70	70	NA	NA	NA	NA	NA	NA	NA	NA	100	4	NA	NA	NA	NA	1	NA	NA	NA	NA	NA	NA
NA	NA	NA	NA	NA	NA	NA	NA	NA	NA	NA	2020-08-05	NA	NA	2020-09-21	5	10	NA	NA	NA	NA	10	10	15	45	10	10	15	40	NA	NA	NA	NA	NA	NA	NA	NA	92	96	NA	NA	NA	NA	1	NA	NA	NA	NA	NA	NA
NA	NA	NA	NA	NA	NA	NA	NA	NA	NA	NA	2019-09-07	2020-02-04	NA	2019-09-10	80	30	80	20	0	-10	100	105	115	115	30	30	30	35	70	85	85	80	20	25	25	30	0	100	12	100	12	0	1	NA	NA	NA	NA	NA	NA
NA	NA	NA	NA	NA	NA	NA	NA	NA	NA	NA	2022-04-01	2022-08-25	2015-02-05	2022-08-15	NA	40	NR	40	NA	0	NA	NA	NA	NA	NA	NA	NA	NA	110	110	110	110	55	50	45	50	NA	100	NR	84	NA	-16	2	NA	NA	NA	NA	NA	NA
NA	NA	NA	NA	NA	NA	NA	NA	NA	NA	NA	2017-07-24	2017-09-22	NA	2017-07-27	70	105	45	115	-25	10	70	70	85	90	110	110	110	110	50	35	40	75	110	115	115	115	64	0	100	0	36	0	3	2017-08-03	2017-08-10	NA	NA	NA	NA
NA	NA	NA	NA	NA	NA	NA	NA	NA	NA	NA	2017-07-30	2017-08-14	2012-03-22	2017-07-31	40	15	35	15	-5	0	55	55	30	30	5	10	5	10	30	25	30	35	10	10	10	10	76	100	96	100	20	0	1	NA	NA	NA	NA	NA	NA
NA	NA	NA	NA	NA	NA	NA	NA	NA	NA	NA	2018-11-02	2021-12-10	NA	2019-08-29	55	20	35	60	-20	40	65	60	60	60	35	30	15	20	30	40	60	65	65	55	45	60	46	96	56	28	10	-68	3	2019-09-06	2019-09-20	NA	NA	NA	NA
NA	NA	NA	NA	NA	NA	NA	NA	NA	NA	NA	2022-08-12	2022-10-31	NA	2022-08-29	25	60	20	50	-5	-10	20	20	20	25	65	70	45	30	20	20	15	25	65	65	40	30	100	20	100	44	0	24	4	2022-09-06	2022-09-16	2022-09-20	NA	NA	NA
NA	NA	NA	NA	NA	NA	NA	NA	NA	NA	NA	2021-10-24	2021-11-11	2021-10-29	2021-10-29	20	20	10	15	-10	-5	15	15	15	25	25	15	10	15	10	5	10	20	10	5	10	15	100	100	100	100	0	0	1	NA	NA	NA	NA	NA	NA
No	NA	NA	NA	NA	NA	NA	NA	NA	NA	NA	2019-12-27	2020-01-16	NA	2020-01-02	70	75	70	60	0	-15	75	80	90	115	90	85	95	115	75	80	95	110	65	65	70	110	28	12	36	44	8	32	1	NA	NA	NA	NA	NA	NA
NA	NA	NA	NA	NA	NA	NA	NA	NA	NA	NA	2019-11-20	NA	NA	2019-11-11	NA	NA	10	15	NA	NA	NA	NA	NA	NA	NA	NA	NA	NA	NA	NA	NA	NA	NA	NA	NA	NA	NA	NA	100	100	NA	NA	3	NA	NA	NA	NA	NA	NA
NA	NA	NA	NA	NA	NA	NA	NA	NA	NA	NA	2021-05-23	2021-06-23	NA	2021-06-23	60	15	NA	NA	NA	NA	70	70	45	40	20	20	10	20	NA	NA	NA	NA	NA	NA	NA	NA	76	100	NA	NA	NA	NA	2	NA	NA	NA	NA	NA	NA
NA	NA	NA	NA	NA	NA	NA	NA	NA	NA	NA	2020-12-31	NA	NA	2021-01-15	70	20	NR	20	NA	0	70	65	55	45	10	15	30	40	65	65	55	50	20	15	30	35	8	100	20	100	12	0	3	2021-01-27	2021-02-03	NA	NA	NA	NA
NA	NA	NA	NA	NA	NA	NA	NA	NA	NA	NA	2018-11-02	2019-02-20	NA	2019-01-02	20	60	10	55	-10	-5	15	25	15	25	60	65	60	65	10	15	10	15	55	60	55	55	100	100	100	100	0	0	2	2019-01-09	NA	NA	NA	NA	NA
NA	NA	NA	NA	NA	NA	NA	NA	NA	NA	NA	2021-02-15	2021-03-05	NA	2021-02-22	10	NR	NA	NA	NA	NA	10	10	10	45	70	70	65	60	10	5	10	60	5	5	15	55	100	8	NA	NA	NA	NA	3	NA	NA	NA	NA	NA	NA
NA	NA	NA	NA	NA	NA	NA	NA	NA	NA	NA	2021-05-31	NA	2014-02-21	2021-08-31	35	105	NA	NA	NA	NA	35	30	30	40	110	110	110	110	NA	NA	NA	NA	NA	NA	NA	NA	100	NR	NA	NA	NA	NA	1	NA	NA	NA	NA	NA	NA
NA	NA	NA	NA	NA	NA	NA	NA	NA	NA	NA	2022-04-15	2022-05-17	NA	2022-05-03	25	NR	15	NR	-10	NA	15	15	15	15	80	75	65	65	10	5	10	10	75	75	70	70	80	0	96	0	16	0	3	2022-05-06	2022-05-10	NA	NA	NA	NA
NA	NA	NA	NA	NA	NA	NA	NA	NA	NA	NA	2019-04-22	2019-04-29	NA	2019-04-29	25	25	NA	NA	NA	NA	30	30	45	70	30	25	35	75	NA	NA	NA	NA	NA	NA	NA	NA	100	100	NA	NA	NA	NA	3	NA	NA	NA	NA	NA	NA
NA	NA	NA	NA	NA	NA	NA	NA	NA	NA	NA	2023-01-10	2023-03-23	NA	2023-02-03	30	15	0	25	-30	10	30	30	40	30	15	10	15	20	35	35	35	30	10	10	10	5	NA	NA	100	100	NA	NA	2	NA	NA	NA	NA	NA	NA
NA	NA	NA	NA	NA	NA	NA	NA	NA	NA	NA	2019-01-01	2019-03-18	NA	2019-03-18	20	30	NA	NA	NA	NA	15	25	20	20	35	30	20	40	NA	NA	NA	NA	NA	NA	NA	NA	100	100	NA	NA	NA	NA	1	NA	NA	NA	NA	NA	NA
NA	NA	NA	NA	NA	NA	NA	NA	NA	NA	NA	2019-06-27	2019-07-18	NA	2019-07-22	20	20	NA	NA	NA	NA	15	15	20	20	20	20	20	30	NA	NA	NA	NA	NA	NA	NA	NA	100	100	NA	NA	NA	NA	2	NA	NA	NA	NA	NA	NA
NA	NA	NA	NA	NA	NA	NA	NA	NA	NA	NA	2018-04-19	2019-03-20	2018-09-19	2019-01-23	55	25	45	30	-10	5	35	60	85	90	25	25	70	85	40	55	95	90	20	35	70	85	28	84	48	88	20	4	3	2019-01-30	2019-02-06	NA	NA	NA	NA
NA	NA	NA	NA	NA	NA	NA	NA	NA	NA	NA	2019-03-29	2019-10-16	2019-03-29	2019-08-22	NA	NA	20	100	NA	NA	NA	NA	NA	NA	NA	NA	NA	NA	20	15	15	10	75	75	50	45	NA	NA	96	44	NA	NA	3	NA	NA	NA	NA	NA	NA
NA	NA	NA	NA	NA	NA	NA	NA	NA	NA	NA	2018-11-30	2019-05-21	NA	2018-11-30	5	30	15	40	10	10	10	10	10	20	20	35	70	105	10	15	5	15	35	50	60	80	100	64	100	56	0	-8	1	NA	NA	NA	NA	NA	NA
NA	NA	NA	NA	NA	NA	NA	NA	NA	NA	NA	2020-07-06	2020-08-06	NA	2020-07-10	20	NR	20	30	0	NA	20	15	15	40	95	90	90	80	20	20	25	40	20	20	30	35	100	0	100	100	0	100	5	2020-07-14	2020-07-17	2020-07-24	2020-07-31	NA	NA
NA	NA	NA	NA	NA	NA	NA	NA	NA	NA	NA	2019-08-01	2019-10-16	NA	2019-08-07	40	15	40	15	0	0	35	50	55	55	15	20	25	25	40	45	50	40	20	20	25	25	68	100	96	100	28	0	3	2019-08-12	2019-08-26	NA	NA	NA	NA
NA	NA	NA	NA	NA	NA	NA	NA	NA	NA	NA	2018-12-04	2019-10-29	NA	2018-12-13	15	35	10	35	-5	0	10	15	10	20	40	30	15	20	15	15	10	15	40	40	45	35	100	72	100	92	0	20	8	2018-12-17	2019-05-20	2019-05-28	2019-06-04	2019-08-07	2019-08-09
NA	NA	NA	NA	NA	NA	NA	NA	NA	NA	NA	2017-07-17	2017-08-10	NA	2017-08-03	15	20	15	10	0	-10	15	15	65	65	5	10	35	60	10	10	70	65	10	10	30	60	84	100	92	100	8	0	3	2017-08-04	2017-08-10	NA	NA	NA	NA
NA	NA	NA	NA	NA	NA	NA	NA	NA	NA	NA	2019-05-08	2020-01-21	2019-09-06	2019-11-08	NA	NA	NA	NA	NA	NA	NA	NA	NA	NA	NA	NA	NA	NA	NA	NA	NA	NA	NA	NA	NA	NA	NA	NA	NA	NA	NA	NA	1	NA	NA	NA	NA	NA	NA
NA	NA	NA	NA	NA	NA	NA	NA	NA	NA	NA	2020-11-03	2020-12-11	NA	2020-11-06	NR	35	100	40	NA	5	110	110	110	110	40	35	40	30	110	110	110	110	45	35	45	30	NR	100	NA	100	NA	0	2	NA	NA	NA	NA	NA	NA
NA	NA	NA	NA	NA	NA	NA	NA	NA	NA	NA	2020-08-01	2020-08-24	NA	2020-08-07	NR	25	NA	35	NA	10	110	115	115	110	35	35	35	25	95	100	90	85	30	35	35	30	0	100	0	100	0	0	4	2020-08-12	2020-08-20	2020-08-24	NA	NA	NA
NA	NA	NA	NA	NA	NA	NA	NA	NA	NA	NA	2019-02-04	2019-05-30	NA	2019-04-18	NA	NA	30	50	NA	NA	NA	NA	NA	NA	NA	NA	NA	NA	30	40	45	60	40	60	65	60	100	0	96	88	-4	88	5	NA	NA	NA	NA	NA	NA
NA	NA	NA	NA	NA	NA	NA	NA	NA	NA	NA	2019-10-15	2019-11-01	NA	2019-10-17	10	45	5	5	-5	-40	10	10	15	10	70	65	50	55	10	10	10	10	10	10	15	10	100	28	100	100	0	72	2	2019-10-24	NA	NA	NA	NA	NA
NA	NA	NA	NA	NA	NA	NA	NA	NA	NA	NA	2021-05-24	2021-06-04	NA	2021-05-27	55	10	20	20	-35	10	65	70	65	60	5	25	5	30	25	35	25	30	10	25	10	30	64	100	100	100	36	0	2	2021-05-28	NA	NA	NA	NA	NA
NA	NA	NA	NA	NA	NA	NA	NA	NA	NA	NA	2019-11-17	2019-12-11	NA	2019-11-21	10	NA	10	NA	0	NA	10	10	15	55	100	100	95	95	10	15	15	50	75	70	75	90	100	NA	100	NA	0	NA	4	NA	NA	NA	NA	NA	NA
NA	NA	NA	NA	NA	NA	NA	NA	NA	NA	NA	2020-02-12	2020-07-21	NA	2020-06-16	NA	NA	40	15	NA	NA	NA	NA	NA	NA	NA	NA	NA	NA	NA	NA	NA	NA	NA	NA	NA	NA	68	100	84	100	16	0	2	NA	NA	NA	NA	NA	NA
NA	NA	NA	NA	NA	NA	NA	NA	NA	NA	NA	2020-05-24	2020-09-28	NA	2020-06-24	15	25	10	15	-5	-10	15	15	15	15	20	20	25	15	20	15	15	15	15	10	20	20	100	100	100	100	0	0	3	2020-07-08	2020-09-28	NA	NA	NA	NA
NA	NA	NA	NA	NA	NA	NA	NA	NA	NA	NA	2018-05-01	2018-10-16	2018-10-09	2018-11-01	15	25	NA	NA	NA	NA	5	15	10	15	45	30	20	25	NA	NA	NA	NA	NA	NA	NA	NA	100	96	NA	NA	NA	NA	2	NA	NA	NA	NA	NA	NA
NA	NA	NA	NA	NA	NA	NA	NA	NA	NA	NA	2015-08-24	2017-08-30	NA	2015-10-01	25	5	50	5	25	0	20	20	40	45	0	5	10	5	55	55	50	50	0	5	10	10	100	90	76	100	-24	10	2	2015-10-09	NA	NA	NA	NA	NA
NA	NA	NA	NA	NA	NA	NA	NA	NA	NA	NA	2015-05-23	2015-06-12	NA	2015-06-01	35	5	5	35	-30	30	0	10	15	15	45	35	75	70	5	5	5	5	20	15	60	70	100	48	100	44	0	-4	3	2015-06-08	2015-06-12	NA	NA	NA	NA
NA	NA	NA	NA	NA	NA	NA	NA	NA	NA	NA	2021-01-20	2021-02-19	NA	2021-02-05	110	35	75	35	-35	0	105	110	110	110	35	40	50	55	60	90	100	105	35	40	50	55	0	96	24	100	24	4	4	2021-02-08	2021-02-15	2021-02-19	NA	NA	NA
NA	NA	NA	NA	NA	NA	NA	NA	NA	NA	NA	2021-02-04	2021-05-04	2021-05-04	2021-05-04	15	15	NA	NA	NA	NA	10	15	15	10	15	15	15	15	NA	NA	NA	NA	NA	NA	NA	NA	100	100	NA	NA	NA	NA	1	NA	NA	NA	NA	NA	NA
NA	NA	NA	NA	NA	NA	NA	NA	NA	NA	NA	2022-03-15	2022-05-05	NA	2022-04-15	25	80	30	85	5	5	40	25	25	30	75	70	50	50	35	25	25	30	80	70	55	55	92	40	100	64	8	24	3	2022-04-21	2022-05-05	NA	NA	NA	NA
NA	NA	NA	NA	NA	NA	NA	NA	NA	NA	NA	2014-12-01	2019-12-16	2018-04-05	2019-12-02	70	40	NA	70	NA	30	85	95	90	90	45	40	20	30	NA	NA	NA	NA	75	80	70	65	0	100	NA	100	NA	0	3	2019-12-05	2019-12-06	NA	NA	NA	NA
NA	NA	NA	NA	NA	NA	NA	NA	NA	NA	NA	2015-08-26	2015-09-15	NA	2015-09-03	15	10	10	10	-5	0	10	15	15	10	5	10	15	10	5	10	15	20	5	5	15	15	100	100	100	100	0	0	2	2015-09-09	NA	NA	NA	NA	NA
NA	NA	NA	NA	NA	NA	NA	NA	NA	NA	NA	2020-04-10	2020-04-23	NA	2020-04-16	10	10	15	10	5	0	10	10	25	25	20	20	10	10	15	10	25	20	10	10	10	10	100	100	100	100	0	0	3	2020-04-17	2020-04-23	NA	NA	NA	NA
NA	NA	NA	NA	NA	NA	NA	NA	NA	NA	NA	2015-09-06	NA	NA	2015-09-11	80	20	NA	NA	NA	NA	80	80	75	60	15	10	25	20	NA	NA	NA	NA	NA	NA	NA	NA	8	100	NA	NA	NA	NA	1	NA	NA	NA	NA	NA	NA
NA	NA	NA	NA	NA	NA	NA	NA	NA	NA	NA	2018-02-04	2018-03-01	NA	2018-02-14	20	10	5	10	-15	0	25	30	35	40	15	20	15	20	15	15	10	20	5	10	5	20	100	100	100	100	0	0	1	NA	NA	NA	NA	NA	NA
NA	NA	NA	NA	NA	NA	NA	NA	NA	NA	NA	2018-12-21	2019-07-19	2019-06-21	2019-06-21	60	20	75	15	15	-5	80	75	75	70	20	20	75	75	75	75	75	75	20	20	65	75	36	100	40	92	4	-8	4	2019-06-28	2019-07-19	2019-09-13	NA	NA	NA
NA	NA	NA	NA	NA	NA	NA	NA	NA	NA	NA	2017-09-26	2017-12-07	NA	2017-09-28	20	80	10	10	-10	-70	15	15	10	25	50	75	70	65	10	15	15	30	15	15	35	60	100	28	100	100	0	72	3	2017-10-02	2017-10-05	NA	NA	NA	NA
NA	NA	NA	NA	NA	NA	NA	NA	NA	NA	NA	2020-04-11	2020-06-19	NA	2020-06-11	40	10	30	5	-10	-5	20	35	65	70	10	5	10	5	20	40	60	70	10	10	10	15	100	100	72	100	-28	0	3	2020-06-15	2020-06-19	NA	NA	NA	NA
NA	NA	NA	NA	NA	NA	NA	NA	NA	NA	NA	2017-05-26	2017-06-06	NA	2017-06-01	15	65	20	75	5	10	15	15	20	25	80	75	80	75	15	15	15	25	85	85	90	85	100	0	100	0	0	0	1	NA	NA	NA	NA	NA	NA
NA	NA	NA	NA	NA	NA	NA	NA	NA	NA	NA	2016-07-19	NA	NA	2017-07-19	10	15	NA	NA	NA	NA	15	10	20	10	25	25	25	35	NA	NA	NA	NA	NA	NA	NA	NA	80	92	NA	NA	NA	NA	2	NA	NA	NA	NA	NA	NA
NA	NA	NA	NA	NA	NA	NA	NA	NA	NA	NA	2020-05-08	2021-04-09	NA	2020-07-08	25	15	25	5	0	-10	30	35	25	50	15	10	5	10	30	30	35	45	20	20	25	25	92	100	92	100	0	0	1	NA	NA	NA	NA	NA	NA
NA	NA	NA	NA	NA	NA	NA	NA	NA	NA	NA	2017-12-01	2018-02-02	NA	2017-12-29	15	15	10	10	-5	-5	10	5	10	15	10	5	15	20	15	10	10	20	10	10	15	20	100	100	100	100	0	0	3	2018-01-04	2018-01-12	NA	NA	NA	NA
NA	NA	NA	NA	NA	NA	NA	NA	NA	NA	NA	2017-07-24	NA	NA	2017-08-04	10	80	NA	NA	NA	NA	10	20	15	10	65	65	65	65	NA	NA	NA	NA	NA	NA	NA	NA	100	8	NA	NA	NA	NA	2	NA	NA	NA	NA	NA	NA
NA	NA	NA	NA	NA	NA	NA	NA	NA	NA	NA	2019-07-09	2019-08-13	NA	2019-08-01	20	25	20	20	0	-5	20	20	25	35	25	25	35	45	25	15	25	30	25	25	35	45	100	100	100	96	0	-4	3	2019-08-05	2019-08-08	NA	NA	NA	NA
NA	NA	NA	NA	NA	NA	NA	NA	NA	NA	NA	2021-06-02	2021-07-09	NA	2021-07-02	60	60	50	55	-10	-5	60	60	55	55	55	60	65	65	60	50	55	55	55	60	65	65	100	84	100	100	0	16	3	2021-07-06	2021-07-09	NA	NA	NA	NA
NA	NA	NA	NA	NA	NA	NA	NA	NA	NA	NA	2020-04-20	NA	NA	2020-04-27	15	15	NA	NA	NA	NA	10	10	10	15	10	10	20	20	NA	NA	NA	NA	NA	NA	NA	NA	100	100	NA	NA	NA	NA	3	NA	NA	NA	NA	NA	NA
Yes	2	2	Both	Both	NA	NA	NA	NA	NA	NA	2017-03-29	2017-12-28	NA	2017-04-27	35	60	70	70	35	10	40	40	45	45	55	60	60	60	75	70	65	70	65	65	60	60	96	80	64	68	-32	-12	4	2017-05-02	NA	NA	NA	NA	NA
NA	NA	NA	NA	NA	NA	NA	NA	NA	NA	NA	2019-10-01	2019-10-01	2016-09-29	2019-10-01	65	15	NA	NA	NA	NA	65	65	60	50	10	10	15	10	NA	NA	NA	NA	NA	NA	NA	NA	44	100	NA	NA	NA	NA	2	NA	NA	NA	NA	NA	NA
NA	NA	NA	NA	NA	NA	NA	NA	NA	NA	NA	2020-02-05	2020-02-28	NA	2020-02-07	20	55	20	45	0	-10	15	20	35	35	25	45	110	110	15	20	35	35	25	45	110	110	100	28	100	36	0	8	2	2020-02-14	NA	NA	NA	NA	NA
NA	NA	NA	NA	NA	NA	NA	NA	NA	NA	NA	2017-10-12	2018-02-27	NA	2017-10-27	30	20	10	10	-20	-10	30	15	25	40	20	10	20	20	10	5	15	30	10	10	15	15	100	100	100	100	0	0	3	2017-11-17	2018-02-23	NA	NA	NA	NA
NA	NA	NA	NA	NA	NA	NA	NA	NA	NA	NA	2019-05-08	2020-01-10	NA	2019-05-17	20	NR	5	105	-15	NA	20	15	10	15	110	110	110	110	15	15	5	5	110	110	115	115	100	0	100	0	0	0	5	2019-05-21	2019-05-28	2019-06-06	2019-06-14	NA	NA
NA	NA	NA	NA	NA	NA	NA	NA	NA	NA	NA	2017-03-29	2017-05-02	NA	2017-03-31	75	25	35	20	-40	-5	60	60	55	55	25	30	10	35	30	40	20	40	15	25	10	30	56	100	72	100	16	0	3	2017-04-14	2017-04-25	NA	NA	NA	NA
NA	NA	NA	NA	NA	NA	NA	NA	NA	NA	NA	2019-01-14	2019-02-08	NA	2019-01-28	25	20	25	25	0	5	25	25	20	15	15	20	10	35	30	30	20	15	20	25	20	40	100	92	100	100	0	8	3	2019-02-01	2019-02-08	NA	NA	NA	NA
NA	NA	NA	NA	NA	NA	NA	NA	NA	NA	NA	2022-12-15	2022-12-28	NA	2023-01-11	20	25	NA	NA	NA	NA	30	10	20	20	40	30	30	25	NA	NA	NA	NA	NA	NA	NA	NA	100	100	NA	NA	NA	NA	2	NA	NA	NA	NA	NA	NA
NA	NA	NA	NA	NA	NA	NA	NA	NA	NA	NA	2015-05-16	2021-02-10	NA	2021-02-10	15	10	10	10	-5	0	25	15	20	25	15	15	15	15	15	15	15	15	10	15	15	15	100	100	100	100	0	0	1	NA	NA	NA	NA	NA	NA
NA	NA	NA	NA	NA	NA	NA	NA	NA	NA	NA	2022-03-01	2022-08-17	NA	2022-04-20	15	55	15	60	0	5	NA	NA	NA	NA	NA	NA	NA	NA	15	5	15	25	50	55	65	65	100	56	100	80	0	24	3	44673	44676	NA	NA	NA	NA
NA	NA	NA	NA	NA	NA	NA	NA	NA	NA	NA	2016-10-12	2017-04-13	NA	2017-04-03	105	10	80	10	-25	0	70	85	80	85	5	5	5	5	75	80	70	95	5	5	5	5	0	100	0	100	0	0	4	2017-04-06	2017-04-13	2017-04-17	NA	NA	NA
NA	NA	NA	NA	NA	NA	NA	NA	NA	NA	NA	2017-03-14	2017-05-02	NA	2017-03-23	0	110	15	105	15	-5	0	5	5	10	110	115	115	115	10	10	10	15	115	110	110	110	100	0	100	0	0	0	3	2017-03-24	2017-03-27	NA	NA	NA	NA
NA	NA	NA	NA	NA	NA	NA	NA	NA	NA	NA	2020-06-03	2020-06-10	NA	2020-06-10	25	25	NA	NA	NA	NA	20	15	25	35	15	15	20	25	NA	NA	NA	NA	NA	NA	NA	NA	100	100	NA	NA	NA	NA	2	NA	NA	NA	NA	NA	NA
NA	NA	NA	NA	NA	NA	NA	NA	NA	NA	NA	2016-07-28	2017-12-22	2017-07-28	2017-07-28	35	15	40	15	5	0	40	50	60	80	15	20	30	35	35	50	55	75	10	20	30	30	60	100	84	100	24	0	1	NA	NA	NA	NA	NA	NA
NA	NA	NA	NA	NA	NA	NA	NA	NA	NA	NA	2017-03-12	NA	NA	2017-04-12	10	40	NA	NA	NA	NA	10	15	15	10	55	50	35	35	NA	NA	NA	NA	NA	NA	NA	NA	100	96	NA	NA	NA	NA	1	NA	NA	NA	NA	NA	NA
NA	NA	NA	NA	NA	NA	NA	NA	NA	NA	NA	2017-10-04	NA	NA	2018-01-03	15	15	NA	NA	NA	NA	15	15	15	25	20	20	15	35	NA	NA	NA	NA	NA	NA	NA	NA	100	96	NA	NA	NA	NA	1	NA	NA	NA	NA	NA	NA
NA	NA	NA	NA	NA	NA	NA	NA	NA	NA	NA	2017-07-07	2017-08-16	NA	2017-07-12	10	100	NA	NA	NA	NA	15	20	15	10	65	60	90	85	10	20	15	5	70	90	95	110	100	0	NA	NA	NA	NA	3	2017-07-17	42940	NA	NA	NA	NA
NA	NA	NA	NA	NA	NA	NA	NA	NA	NA	NA	2017-04-27	2017-08-04	NA	2017-07-02	65	20	50	25	-15	5	40	50	70	70	25	25	35	65	40	45	70	70	25	25	35	65	72	100	96	100	24	0	3	2017-07-07	2017-07-16	NA	NA	NA	NA
NA	NA	NA	NA	NA	NA	NA	NA	NA	NA	NA	2017-04-01	2017-11-02	2017-06-08	2017-06-08	10	45	10	45	0	0	NA	NA	NA	NA	NA	NA	NA	NA	10	10	15	20	55	50	25	30	96	92	100	76	4	-16	4	NA	NA	NA	NA	NA	NA
NA	NA	NA	NA	NA	NA	NA	NA	NA	NA	NA	2022-04-14	2022-07-06	NA	2022-04-20	10	20	10	15	0	-5	10	10	5	20	20	20	25	30	10	15	10	20	10	10	20	20	100	100	100	100	0	0	1	NA	NA	NA	NA	NA	NA
NA	NA	NA	NA	NA	NA	NA	NA	NA	NA	NA	2020-07-26	2020-08-03	NA	2020-07-27	5	25	5	20	0	-5	NA	NA	NA	NA	NA	NA	NA	NA	NA	NA	NA	NA	NA	NA	NA	NA	100	64	100	76	0	12	3	NA	NA	NA	NA	NA	NA
NA	NA	NA	NA	NA	NA	NA	NA	NA	NA	NA	2017-03-02	NA	NA	2017-08-02	55	20	NA	NA	NA	NA	45	35	60	60	20	25	35	60	NA	NA	NA	NA	NA	NA	NA	NA	100	100	NA	NA	NA	NA	2	NA	NA	NA	NA	NA	NA
NA	NA	NA	NA	NA	NA	NA	NA	NA	NA	NA	2017-06-10	2017-08-07	NA	2017-07-24	10	60	10	65	0	5	5	5	10	15	65	85	100	110	10	10	10	15	65	80	110	100	100	0	100	0	0	0	3	2017-08-01	2017-08-07	NA	NA	NA	NA
NA	NA	NA	NA	NA	NA	NA	NA	NA	NA	NA	2017-07-04	2017-07-20	NA	2017-07-14	10	10	5	5	-5	-5	20	5	5	5	15	5	5	30	15	5	5	5	10	5	5	30	100	96	100	100	0	4	2	2017-07-17	NA	NA	NA	NA	NA
NA	NA	NA	NA	NA	NA	NA	NA	NA	NA	NA	2017-06-30	2017-07-28	2017-07-21	2017-07-21	20	75	15	75	-5	0	10	25	30	30	85	90	85	75	10	20	30	30	80	80	85	80	100	0	96	0	-4	0	2	2017-07-28	NA	NA	NA	NA	NA
NA	NA	NA	NA	NA	NA	NA	NA	NA	NA	NA	2017-07-10	NA	2017-07-21	2017-07-21	20	10	NA	NA	NA	NA	35	5	0	0	5	5	0	5	NA	NA	NA	NA	NA	NA	NA	NA	100	100	NA	NA	NA	NA	1	NA	NA	NA	NA	NA	NA
NA	NA	NA	NA	NA	NA	NA	NA	NA	NA	NA	2017-06-21	NA	NA	2017-10-04	25	35	NA	NA	NA	NA	30	30	45	35	40	35	65	60	NA	NA	NA	NA	NA	NA	NA	NA	100	96	NA	NA	NA	NA	2	NA	NA	NA	NA	NA	NA
NA	NA	NA	NA	NA	NA	NA	NA	NA	NA	NA	2021-07-24	NA	NA	2021-08-25	NA	NA	NA	NA	NA	NA	NA	NA	NA	NA	NA	NA	NA	NA	NA	NA	NA	NA	NA	NA	NA	NA	NA	NA	NA	NA	NA	NA	2	NA	NA	NA	NA	NA	NA
NA	NA	NA	NA	NA	NA	NA	NA	NA	NA	NA	2017-07-05	2017-08-25	NA	2017-08-11	20	30	15	25	-5	-5	15	15	20	25	35	35	30	30	15	15	20	20	30	30	30	30	100	100	100	100	0	0	3	2017-08-16	2017-08-25	NA	NA	NA	NA
No	NA	NA	NA	NA	NA	NA	NA	NA	NA	NA	2017-06-22	2017-08-29	NA	2017-08-22	15	35	15	35	0	0	20	20	15	20	30	25	40	65	20	15	15	20	35	25	40	70	100	84	100	92	0	8	1	NA	NA	NA	NA	NA	NA
NA	NA	NA	NA	NA	NA	NA	NA	NA	NA	NA	2017-04-15	2018-02-28	2017-11-07	2017-08-31	40	20	35	30	-5	10	55	50	35	25	15	20	15	15	45	20	20	20	35	40	25	20	100	100	100	100	0	0	2	2017-11-07	NA	NA	NA	NA	NA
NA	NA	NA	NA	NA	NA	NA	NA	NA	NA	NA	2017-06-14	2019-03-04	2017-08-14	2019-01-14	15	20	10	35	-5	15	10	10	15	15	20	30	50	65	15	10	10	15	20	30	40	60	100	76	100	96	0	20	3	2019-01-17	2019-01-25	NA	NA	NA	NA
NA	NA	NA	NA	NA	NA	NA	NA	NA	NA	NA	2017-07-31	2017-08-29	NA	2017-08-22	10	5	10	10	0	5	0	5	15	10	0	5	10	15	0	5	10	10	0	5	10	10	100	100	100	100	0	0	1	NA	NA	NA	NA	NA	NA
NA	NA	NA	NA	NA	NA	NA	NA	NA	NA	NA	2017-08-04	2017-10-13	2017-11-15	2017-08-16	75	10	10	10	-65	0	70	70	90	90	20	20	20	20	25	10	20	80	10	15	20	15	36	100	100	100	64	0	6	2017-08-21	2017-08-25	2017-08-28	2017-09-01	2017-09-25	NA
NA	NA	NA	NA	NA	NA	NA	NA	NA	NA	NA	2022-02-07	2022-03-11	NA	2022-02-21	15	40	10	20	-5	-20	20	10	20	15	40	50	30	15	20	10	15	15	30	25	15	15	100	100	100	100	0	0	3	2022-02-25	2022-03-02	NA	NA	NA	NA
NA	NA	NA	NA	NA	NA	NA	NA	NA	NA	NA	2020-03-15	2020-12-15	NA	2020-05-05	15	15	15	10	0	-5	15	15	15	30	10	15	10	15	5	15	15	20	10	15	15	20	100	100	100	100	0	0	2	2020-05-13	NA	NA	NA	NA	NA
NA	NA	NA	NA	NA	NA	NA	NA	NA	NA	NA	2020-10-16	2020-11-19	NA	2020-11-02	15	NR	15	65	0	NA	15	10	15	15	75	100	95	95	10	15	10	15	65	90	90	85	100	NA	100	0	0	NA	3	NA	NA	NA	NA	NA	NA
NA	NA	NA	NA	NA	NA	NA	NA	NA	NA	NA	2017-10-02	2017-10-31	NA	2017-10-18	95	15	100	20	5	5	110	110	110	110	15	20	20	25	110	110	110	110	20	20	20	20	0	100	0	100	0	0	2	2020-10-24	NA	NA	NA	NA	NA
NA	NA	NA	NA	NA	NA	NA	NA	NA	NA	NA	2017-11-02	2017-11-30	NA	2017-11-16	NA	NA	10	10	NA	NA	NA	NA	NA	NA	NA	NA	NA	NA	10	10	5	10	10	5	5	10	NA	NA	100	100	NA	NA	2	NA	NA	NA	NA	NA	NA
NA	NA	NA	NA	NA	NA	NA	NA	NA	NA	NA	2017-11-26	2018-01-12	NA	2017-11-26	90	-5	60	0	-30	5	90	100	100	90	10	0	10	0	50	70	65	65	10	0	5	0	0	100	24	100	24	0	3	2017-12-04	2017-12-13	NA	NA	NA	NA
NA	NA	NA	NA	NA	NA	NA	NA	NA	NA	NA	2017-11-06	2017-01-08	NA	2017-12-04	15	10	15	15	0	5	15	10	10	25	15	10	10	5	10	10	5	20	10	10	5	5	100	100	100	100	0	0	3	2017-12-06	2017-12-11	NA	NA	NA	NA
NA	NA	NA	NA	NA	NA	NA	NA	NA	NA	NA	2022-02-14	2022-03-07	NA	2022-02-18	10	85	15	20	5	-65	NA	NA	NA	NA	NA	NA	NA	NA	5	10	10	25	10	15	40	55	100	24	100	88	0	64	3	NA	NA	NA	NA	NA	NA
No	NA	NA	NA	NA	NA	NA	NA	NA	NA	NA	2017-12-01	2018-01-04	NA	2017-12-28	20	30	115	115	95	85	25	20	15	25	25	30	30	35	115	115	115	115	110	115	115	115	100	92	0	0	-100	-92	1	NA	NA	NA	NA	NA	NA
NA	NA	NA	NA	NA	NA	NA	NA	NA	NA	NA	2022-09-25	2023-01-12	NA	2022-10-10	25	60	NA	NA	NA	NA	30	35	35	45	75	80	65	65	25	30	30	35	65	70	70	60	100	44	100	56	0	12	5	2022-10-19	2022-10-26	2022-11-28	2022-12-09	NA	NA
No	NA	NA	NA	NA	NA	NA	NA	NA	NA	NA	2022-07-21	2022-11-10	NA	2022-10-21	15	30	NA	NA	NA	NA	10	15	20	30	55	30	30	30	10	15	20	30	50	15	35	30	100	92	NA	NA	NA	NA	3	2022-10-31	2022-11-07	NA	NA	NA	NA
NA	NA	NA	NA	NA	NA	NA	NA	NA	NA	NA	2019-05-20	2019-09-18	NA	2019-09-18	30	10	NA	NA	NA	NA	35	35	35	45	15	15	10	15	NA	NA	NA	NA	NA	NA	NA	NA	92	100	NA	NA	NA	NA	3	NA	NA	NA	NA	NA	NA
NA	NA	NA	NA	NA	NA	NA	NA	NA	NA	NA	2017-06-01	2018-02-15	NA	2018-02-01	85	75	105	80	20	5	90	95	85	85	55	65	60	85	90	90	85	85	60	70	70	75	0	60	0	56	0	-4	2	2018-02-07	NA	NA	NA	NA	NA
No	NA	NA	NA	NA	NA	NA	NA	NA	NA	NA	2019-10-13	2019-12-11	NA	2019-10-23	10	5	10	10	0	5	20	35	10	5	10	25	10	5	15	35	15	5	15	25	10	5	100	100	100	100	0	0	3	2019-11-04	2019-11-11	NA	NA	NA	NA
NA	NA	NA	NA	NA	NA	NA	NA	NA	NA	NA	2019-07-15	2019-10-21	NA	2019-09-11	10	10	10	15	0	5	15	5	5	15	35	15	10	15	10	5	5	10	10	10	15	15	100	100	100	100	0	0	2	2019-09-25	NA	NA	NA	NA	NA
No	NA	NA	NA	NA	NA	NA	NA	NA	NA	NA	2020-01-15	NA	NA	2020-01-30	20	15	NA	NA	NA	NA	10	20	55	60	15	20	60	60	NA	NA	NA	NA	NA	NA	NA	NA	100	100	NA	NA	NA	NA	3	2020-02-03	2020-02-07	NA	NA	NA	NA
NA	NA	NA	NA	NA	NA	NA	NA	NA	NA	NA	2019-12-15	2021-02-03	2020-09-23	2020-09-23	20	45	10	35	-10	-10	15	20	15	10	50	40	30	35	20	20	20	20	35	35	35	35	100	100	100	96	0	-4	2	2020-11-18	NA	NA	NA	NA	NA
NA	NA	NA	NA	NA	NA	NA	NA	NA	NA	NA	2018-11-01	2019-02-06	NA	2018-12-05	15	50	25	45	10	-5	15	20	30	55	30	50	70	70	15	15	25	50	15	35	70	70	92	60	100	88	8	28	3	2018-12-12	2018-12-19	NA	NA	NA	NA
NA	NA	NA	NA	NA	NA	NA	NA	NA	NA	NA	2019-03-03	2019-05-01	NA	2019-04-03	35	25	20	20	-15	-5	40	25	30	55	15	20	35	25	40	30	30	60	20	20	35	30	100	10	100	100	0	90	2	2019-04-10	NA	NA	NA	NA	NA
NA	NA	NA	NA	NA	NA	NA	NA	NA	NA	NA	2023-01-24	2023-02-22	NA	2023-02-10	35	20	40	10	5	-10	20	25	25	30	15	10	20	15	40	35	35	40	10	15	20	15	100	100	100	100	0	0	3	NA	2023-02-22	NA	NA	NA	NA
No	NA	NA	NA	NA	NA	NA	NA	NA	NA	NA	2020-02-21	2020-09-04	NA	2020-08-21	15	15	15	10	0	-5	10	15	30	30	15	15	30	30	15	15	25	30	15	15	25	30	100	96	100	96	0	0	3	2020-08-28	2020-09-04	NA	NA	NA	NA
NA	NA	NA	NA	NA	NA	NA	NA	NA	NA	NA	2019-11-07	2020-10-29	2020-02-07	2020-02-07	30	15	40	10	10	-5	35	30	50	45	20	5	15	15	30	30	50	45	5	10	15	15	96	100	100	100	4	0	1	NA	NA	NA	NA	NA	NA
NA	NA	NA	NA	NA	NA	NA	NA	NA	NA	NA	2018-11-10	2019-11-23	NA	2019-11-15	15	15	NA	NA	NA	NA	10	20	25	45	15	10	20	35	NA	NA	NA	NA	NA	NA	NA	NA	100	100	NA	NA	NA	NA	1	NA	NA	NA	NA	NA	NA
NA	NA	NA	NA	NA	NA	NA	NA	NA	NA	NA	2021-05-18	2021-06-14	NA	2021-06-02	15	50	10	10	-5	-40	10	10	10	5	45	65	65	60	5	5	0	0	10	15	5	15	100	0	100	100	0	100	2	2021-06-07	NA	NA	NA	NA	NA
NA	NA	NA	NA	NA	NA	NA	NA	NA	NA	NA	2020-07-25	2020-07-29	NA	2020-07-29	25	15	NA	NA	NA	NA	30	25	35	35	30	25	20	30	NA	NA	NA	NA	NA	NA	NA	NA	100	100	NA	NA	NA	NA	2	NA	NA	NA	NA	NA	NA
NA	NA	NA	NA	NA	NA	NA	NA	NA	NA	NA	2019-08-05	2019-09-30	NA	2019-09-05	20	10	60	10	40	0	60	45	30	30	10	15	15	10	70	60	40	35	10	10	10	5	100	100	60	100	-40	0	3	2019-09-12	2019-09-19	NA	NA	NA	NA
NA	NA	NA	NA	NA	NA	NA	NA	NA	NA	NA	2019-12-07	2019-12-26	NA	2019-12-17	15	35	10	10	-5	-25	10	20	10	15	15	25	55	75	5	10	10	10	5	15	65	75	100	48	100	52	0	4	3	2019-12-19	2019-12-26	NA	NA	NA	NA
NA	NA	NA	NA	NA	NA	NA	NA	NA	NA	NA	2018-09-20	2018-12-07	NA	2018-10-12	60	110	NA	NA	NA	NA	25	25	20	25	110	115	115	115	25	25	20	20	85	115	115	115	100	0	100	0	0	0	3	2018-10-19	2018-12-07	NA	NA	NA	NA
NA	NA	NA	NA	NA	NA	NA	NA	NA	NA	NA	2018-11-11	2019-02-01	NA	2019-01-11	45	30	35	30	-10	0	60	60	35	20	30	30	35	40	60	55	35	25	30	25	35	40	92	100	92	100	0	0	3	2019-01-18	2019-01-25	NA	NA	NA	NA
NA	NA	NA	NA	NA	NA	NA	NA	NA	NA	NA	2021-02-22	2021-04-02	NA	2021-02-24	80	5	70	5	-10	0	75	80	80	75	10	5	10	15	NA	NA	NA	NA	NA	NA	NA	NA	36	100	44	100	8	0	4	NA	NA	NA	NA	NA	NA
NA	NA	NA	NA	NA	NA	NA	NA	NA	NA	NA	2017-10-13	2019-03-13	NA	2019-02-20	15	35	NA	NA	NA	NA	10	10	15	15	20	25	50	75	NA	NA	NA	NA	NA	NA	NA	NA	100	92	NA	NA	NA	NA	5	NA	NA	NA	NA	NA	NA
NA	NA	NA	NA	NA	NA	NA	NA	NA	NA	NA	2018-11-01	2019-07-26	NA	2019-04-22	NA	NA	25	45	NA	NA	NA	NA	NA	NA	NA	NA	NA	NA	15	15	15	20	45	50	15	25	NA	NA	100	80	NA	NA	1	NA	NA	NA	NA	NA	NA
NA	NA	NA	NA	NA	NA	NA	NA	NA	NA	NA	2019-01-07	2019-11-27	NA	2019-08-07	15	15	10	10	-5	-5	15	15	35	60	10	15	5	20	10	10	25	60	15	10	10	20	100	100	100	100	0	0	2	2019-08-21	NA	NA	NA	NA	NA
NA	NA	NA	NA	NA	NA	NA	NA	NA	NA	NA	2019-01-01	2020-11-05	NA	2019-03-20	80	15	85	15	5	0	70	75	70	70	10	10	10	10	70	80	75	80	15	10	10	15	36	100	48	100	12	0	1	NA	NA	NA	NA	NA	NA
NA	NA	NA	NA	NA	NA	NA	NA	NA	NA	NA	2019-12-27	2019-03-06	NA	2019-02-08	NA	NA	NA	NA	NA	NA	NA	NA	NA	NA	NA	NA	NA	NA	NA	NA	NA	NA	NA	NA	NA	NA	NA	NA	NA	NA	NA	NA	3	NA	NA	NA	NA	NA	NA
NA	NA	NA	NA	NA	NA	NA	NA	NA	NA	NA	2018-11-01	2019-04-02	NA	2019-03-26	15	NR	10	NR	-5	NA	15	10	20	20	105	120	120	120	10	10	15	20	115	115	120	110	100	0	100	0	0	0	1	NA	NA	NA	NA	NA	NA
NA	NA	NA	NA	NA	NA	NA	NA	NA	NA	NA	2022-09-19	2022-12-08	NA	2022-10-19	10	10	NR	30	NA	20	15	15	25	30	10	10	10	15	NR	NR	NR	NR	30	25	45	60	100	100	NA	NA	NA	NA	2	NA	NA	NA	NA	NA	NA
NA	NA	NA	NA	NA	NA	NA	NA	NA	NA	NA	2016-01-01	2023-02-13	2023-02-13	2019-10-28	5	75	20	75	15	0	10	10	10	15	55	60	50	50	15	20	20	30	55	55	45	45	100	16	100	0	0	-16	6	2019-10-30	2019-11-01	2022-12-16	2022-12-21	2023-01-09	NA
NA	NA	NA	NA	NA	NA	NA	NA	NA	NA	NA	2018-12-14	2019-04-05	NA	2019-03-25	20	50	15	45	-5	-5	20	10	25	25	25	55	80	85	5	5	25	25	15	40	75	75	100	20	100	60	0	40	1	NA	NA	NA	NA	NA	NA
NA	NA	NA	NA	NA	NA	NA	NA	NA	NA	NA	2019-03-08	2021-04-05	NA	2019-03-29	NA	NA	20	NA	NA	NA	NA	NA	NA	NA	NA	NA	NA	NA	NA	NA	NA	NA	NA	NA	NA	NA	100	NR	100	80	0	NA	6	NA	NA	NA	NA	NA	NA
NA	NA	NA	NA	NA	NA	NA	NA	NA	NA	NA	2019-04-02	2019-04-16	NA	2019-04-16	NR	15	NA	NA	NA	NA	NR	NR	NR	NR	15	10	5	10	NA	NA	NA	NA	NA	NA	NA	NA	0	100	NA	NA	NA	NA	1	NA	NA	NA	NA	NA	NA
NA	NA	NA	NA	NA	NA	NA	NA	NA	NA	NA	2018-09-11	2019-09-11	NA	2019-09-11	10	65	NA	NA	NA	NA	10	10	20	20	50	55	55	60	NA	NA	NA	NA	NA	NA	NA	NA	100	12	NA	NA	NA	NA	2	NA	NA	NA	NA	NA	NA
NA	NA	NA	NA	NA	NA	NA	NA	NA	NA	NA	2019-05-10	2019-06-21	NA	2019-05-31	50	15	40	30	-10	15	70	55	25	10	15	15	10	10	65	45	15	25	25	5	5	15	76	96	100	100	24	4	3	2019-06-13	2019-06-21	NA	NA	NA	NA
NA	NA	NA	NA	NA	NA	NA	NA	NA	NA	NA	2019-05-11	2019-06-11	NA	2019-05-28	10	10	10	10	0	0	NA	NA	NA	NA	NA	NA	NA	NA	NA	NA	NA	NA	NA	NA	NA	NA	100	100	100	100	0	0	2	NA	NA	NA	NA	NA	NA
NA	NA	NA	NA	NA	NA	NA	NA	NA	NA	NA	2019-05-15	2019-05-24	NA	2019-05-30	35	NA	NA	NA	NA	NA	20	30	35	35	100	115	100	95	NA	NA	NA	NA	NA	NA	NA	NA	100	NR	NA	NA	NA	NA	2	NA	NA	NA	NA	NA	NA
No	NA	NA	NA	NA	NA	NA	NA	NA	NA	NA	2021-08-06	2022-01-14	NA	2021-12-17	20	100	10	50	-10	-50	15	10	15	30	70	85	115	110	10	10	15	35	70	70	90	100	92	0	100	0	8	0	3	2021-12-22	2021-12-29	NA	NA	NA	NA
NA	NA	NA	NA	NA	NA	NA	NA	NA	NA	NA	2019-06-05	NA	NA	2019-06-27	NR	15	NA	NA	NA	NA	NA	NA	NA	NA	NA	NA	NA	NA	NA	NA	NA	NA	NA	NA	NA	NA	NR	100	NA	NA	NA	NA	2	NA	NA	NA	NA	NA	NA
NA	NA	NA	NA	NA	NA	NA	NA	NA	NA	NA	2019-05-13	NA	NA	2019-06-27	NA	NA	NA	NA	NA	NA	NA	NA	NA	NA	NA	NA	NA	NA	NA	NA	NA	NA	NA	NA	NA	NA	NA	NA	NA	NA	NA	NA	3	NA	NA	NA	NA	NA	NA
NA	NA	NA	NA	NA	NA	NA	NA	NA	NA	NA	2019-08-28	2019-10-01	NA	2019-08-28	20	45	15	50	-5	5	15	10	20	55	65	60	55	50	15	10	15	45	70	60	45	45	100	85	100	48	0	-37	2	2019-09-11	NA	NA	NA	NA	NA
NA	NA	NA	NA	NA	NA	NA	NA	NA	NA	NA	2019-06-14	2019-08-13	NA	2019-07-26	60	10	55	15	-5	5	60	80	75	70	10	10	10	20	40	75	75	65	10	10	10	20	8	100	28	96	20	-4	2	2019-07-29	NA	NA	NA	NA	NA
NA	NA	NA	NA	NA	NA	NA	NA	NA	NA	NA	2019-07-15	2019-07-31	NA	2019-07-31	25	25	NA	NA	NA	NA	45	35	30	25	25	20	20	25	NA	NA	NA	NA	NA	NA	NA	NA	96	96	NA	NA	NA	NA	1	NA	NA	NA	NA	NA	NA
NA	NA	NA	NA	NA	NA	NA	NA	NA	NA	NA	2020-09-11	2020-11-09	NA	2020-10-01	0	5	10	10	10	5	5	5	0	0	5	5	5	20	10	10	5	0	5	10	5	15	100	100	100	100	0	0	2	2020-10-08	NA	NA	NA	NA	NA
NA	NA	NA	NA	NA	NA	NA	NA	NA	NA	NA	2019-08-21	2019-10-24	NA	2019-08-21	NR	15	70	10	NA	-5	100	100	90	80	15	5	15	40	70	70	65	60	15	5	15	40	0	100	24	96	24	-4	6	2019-08-28	2019-09-13	2019-09-19	2019-09-27	2019-10-03	NA
NA	NA	NA	NA	NA	NA	NA	NA	NA	NA	NA	2021-05-29	2021-07-21	NA	2021-06-09	105	25	110	25	5	0	110	115	115	115	25	30	40	50	110	110	115	115	25	25	40	50	0	96	0	100	0	4	3	2021-06-16	2021-06-23	NA	NA	NA	NA
NA	NA	NA	NA	NA	NA	NA	NA	NA	NA	NA	2023-03-13	2023-03-23	2023-03-24	2023-03-16	10	10	5	5	-5	-5	10	15	5	15	15	20	25	20	5	5	5	10	5	10	10	10	100	100	100	100	0	0	3	2023-03-21	2023-03-24	NA	NA	NA	NA
NA	NA	NA	NA	NA	NA	NA	NA	NA	NA	NA	2019-08-16	NA	NA	2019-09-04	NA	NA	NA	NA	NA	NA	NA	NA	NA	NA	NA	NA	NA	NA	NA	NA	NA	NA	NA	NA	NA	NA	NA	NA	NA	NA	NA	NA	2	NA	NA	NA	NA	NA	NA
NA	NA	NA	NA	NA	NA	NA	NA	NA	NA	NA	2019-07-27	2019-10-11	NA	2019-09-27	10	NA	15	NR	5	NA	10	20	15	25	70	70	120	120	10	20	15	15	70	75	115	115	100	0	100	0	0	0	5	2019-09-30	2019-10-04	2019-10-07	2019-10-11	NA	NA
NA	NA	NA	NA	NA	NA	NA	NA	NA	NA	NA	2019-09-09	NA	NA	2019-09-23	NA	NA	NA	NA	NA	NA	NA	NA	NA	NA	NA	NA	NA	NA	NA	NA	NA	NA	NA	NA	NA	NA	NA	NA	NA	NA	NA	NA	3	NA	NA	NA	NA	NA	NA
NA	NA	NA	NA	NA	NA	NA	NA	NA	NA	NA	2019-08-15	2019-12-16	NA	2019-09-25	90	25	80	30	-10	5	NA	NA	NA	NA	NA	NA	NA	NA	NA	NA	NA	NA	NA	NA	NA	NA	0	100	NA	NA	NA	NA	5	NA	NA	NA	NA	NA	NA
NA	NA	NA	NA	NA	NA	NA	NA	NA	NA	NA	2020-01-29	2021-12-15	2020-01-29	2021-11-03	80	10	60	10	-20	0	65	65	70	65	15	10	25	25	60	60	65	60	5	10	15	15	NR	100	20	100	NA	0	1	NA	NA	NA	NA	NA	NA
NA	NA	NA	NA	NA	NA	NA	NA	NA	NA	NA	2019-11-01	2019-12-20	NA	2019-12-11	30	20	30	25	0	5	20	35	50	40	15	30	35	35	20	40	55	45	20	30	35	40	100	100	100	100	0	0	2	2019-12-20	NA	NA	NA	NA	NA
NA	NA	NA	NA	NA	NA	NA	NA	NA	NA	NA	2019-10-10	2020-01-29	NA	2019-10-25	NA	NA	NR	65	NA	NA	NA	NA	NA	NA	NA	NA	NA	NA	NR	NR	NR	NR	65	65	65	60	NA	NA	NA	NA	NA	NA	4	NA	NA	NA	NA	NA	NA
NA	NA	NA	NA	NA	NA	NA	NA	NA	NA	NA	2022-07-31	2022-09-16	NA	2022-08-26	15	10	10	10	-5	0	20	20	10	15	10	10	20	80	5	20	10	15	10	15	25	70	100	88	100	80	0	-8	1	NA	NA	NA	NA	NA	NA
Yes	3	4	Both	Both	Both	Left	NA	NA	NA	NA	2019-10-11	2019-11-06	NA	2019-10-25	NA	NA	75	NR	NA	NA	NA	NA	NA	NA	NA	NA	NA	NA	NA	NA	NA	NA	NA	NA	NA	NA	NA	NA	NA	NA	NA	NA	7	2019-10-25	2019-10-28	2019-10-30	2019-11-01	NA	NA
NA	NA	NA	NA	NA	NA	NA	NA	NA	NA	NA	2019-09-27	NA	NA	2019-11-11	15	100	NA	NA	NA	NA	NA	NA	NA	NA	NA	NA	NA	NA	NA	NA	NA	NA	NA	NA	NA	NA	100	0	NA	NA	NA	NA	4	NA	NA	NA	NA	NA	NA
NA	NA	NA	NA	NA	NA	NA	NA	NA	NA	NA	2019-08-15	NA	NA	2020-02-10	85	65	NA	NA	NA	NA	55	50	50	50	20	20	40	40	NA	NA	NA	NA	NA	NA	NA	NA	52	100	NA	NA	NA	NA	1	NA	NA	NA	NA	NA	NA
NA	NA	NA	NA	NA	NA	NA	NA	NA	NA	NA	2019-11-01	2019-12-02	NA	2019-11-26	15	15	15	20	0	5	15	10	10	5	30	20	15	15	5	10	5	5	15	10	10	15	100	96	100	100	0	4	1	NA	NA	NA	NA	NA	NA
NA	NA	NA	NA	NA	NA	NA	NA	NA	NA	NA	2020-04-29	2021-11-19	NA	2020-07-06	15	55	10	25	-5	-30	15	15	15	15	65	65	45	55	NA	NA	NA	NA	85	80	70	65	100	100	NA	60	NA	-40	7	NA	NA	NA	NA	NA	NA
No	NA	NA	NA	NA	NA	NA	NA	NA	NA	NA	2019-10-20	2020-03-12	NA	2020-02-20	50	75	55	75	5	0	65	65	55	50	75	70	65	75	60	65	50	45	80	85	80	80	68	52	88	20	20	-32	2	2020-03-12	NA	NA	NA	NA	NA
NA	NA	NA	NA	NA	NA	NA	NA	NA	NA	NA	2019-11-15	NA	NA	2020-02-14	55	20	NA	NA	NA	NA	20	65	70	70	10	20	20	20	NA	NA	NA	NA	NA	NA	NA	NA	28	100	NA	NA	NA	NA	1	NA	NA	NA	NA	NA	NA
No	NA	NA	NA	NA	NA	NA	NA	NA	NA	NA	2021-06-01	2021-07-29	NA	2021-06-14	NA	NA	70	10	NA	NA	NA	NA	NA	NA	NA	NA	NA	NA	75	65	65	110	10	10	20	20	NA	NA	0	100	NA	NA	3	2021-06-21	2021-06-28	NA	NA	NA	NA
NA	NA	NA	NA	NA	NA	NA	NA	NA	NA	NA	2019-12-06	NA	NA	2020-02-25	105	5	NA	NA	NA	NA	75	90	90	115	10	5	0	0	NA	NA	NA	NA	NA	NA	NA	NA	0	100	NA	NA	NA	NA	2	NA	NA	NA	NA	NA	NA
NA	NA	NA	NA	NA	NA	NA	NA	NA	NA	NA	2020-08-14	2020-08-28	2020-08-28	2020-08-28	20	15	NA	NA	NA	NA	45	25	20	20	15	15	15	15	NA	NA	NA	NA	NA	NA	NA	NA	100	100	NA	NA	NA	NA	1	NA	NA	NA	NA	NA	NA
NA	NA	NA	NA	NA	NA	NA	NA	NA	NA	NA	2020-01-18	2019-01-29	NA	2020-01-23	15	30	20	20	5	-10	15	25	45	30	45	35	45	40	15	25	45	25	20	25	40	35	100	100	100	100	0	0	1	NA	NA	NA	NA	NA	NA
NA	NA	NA	NA	NA	NA	NA	NA	NA	NA	NA	2019-12-15	2020-02-12	NA	2020-01-29	15	35	10	35	-5	0	10	5	5	15	30	25	55	75	10	10	10	5	30	35	60	75	100	88	100	88	0	0	1	NA	NA	NA	NA	NA	NA
NA	NA	NA	NA	NA	NA	NA	NA	NA	NA	NA	2019-12-18	2020-02-19	NA	2020-01-30	60	10	45	10	-15	0	NA	NA	NA	NA	NA	NA	NA	NA	55	45	45	50	10	5	5	5	100	100	88	100	-12	0	3	NA	NA	NA	NA	NA	NA
NA	NA	NA	NA	NA	NA	NA	NA	NA	NA	NA	2019-06-17	2021-06-17	NA	2023-09-03	50	NA	60	NA	10	NA	60	65	60	55	110	110	110	110	65	65	60	55	NA	NA	NA	NA	0	80	84	NA	84	NA	5	NA	NA	NA	NA	NA	NA
NA	NA	NA	NA	NA	NA	NA	NA	NA	NA	NA	2020-04-21	2020-05-06	NA	2020-04-27	NR	10	20	15	NA	5	100	95	85	70	10	10	15	20	15	15	15	5	15	20	15	25	0	100	50	92	50	-8	3	2020-04-29	2020-05-01	NA	NA	NA	NA
NA	NA	NA	NA	NA	NA	NA	NA	NA	NA	NA	2020-05-08	2020-07-23	NA	2020-06-22	90	10	85	20	-5	10	NA	NA	NA	NA	NA	NA	NA	NA	NA	NA	NA	NA	NA	NA	NA	NA	0	100	28	100	28	0	2	NA	NA	NA	NA	NA	NA
NA	NA	NA	NA	NA	NA	NA	NA	NA	NA	NA	2020-06-19	2020-08-07	NA	2020-06-26	115	15	95	15	-20	0	100	105	110	115	20	15	15	20	105	115	115	NR	20	20	15	15	0	100	100	NR	100	NA	3	NA	NA	NA	NA	NA	NA
NA	NA	NA	NA	NA	NA	NA	NA	NA	NA	NA	2020-06-30	2020-07-21	NA	2020-07-06	35	NA	35	85	0	NA	NA	NA	NA	NA	NA	NA	NA	NA	NA	NA	NA	NA	NA	NA	NA	NA	80	NR	100	NR	20	NA	3	NA	NA	NA	NA	NA	NA
NA	NA	NA	NA	NA	NA	NA	NA	NA	NA	NA	2021-06-01	2021-07-06	NA	2021-06-02	NA	80	30	35	NA	-45	NA	NA	NA	NA	75	90	95	105	30	30	40	45	35	40	50	80	NA	32	76	68	NA	36	1	NA	NA	NA	NA	NA	NA
NA	NA	NA	NA	NA	NA	NA	NA	NA	NA	NA	2020-08-24	2020-10-02	NA	2020-09-04	NA	10	NA	5	NA	-5	90	100	95	110	5	10	10	5	75	80	80	95	5	10	10	5	0	100	44	100	44	0	3	2020-09-09	2020-09-18	NA	NA	NA	NA
NA	NA	NA	NA	NA	NA	NA	NA	NA	NA	NA	2020-06-15	2020-11-09	NA	2020-09-01	15	65	15	55	0	-10	5	10	5	10	55	55	55	50	5	10	10	10	60	55	55	55	90	90	100	44	10	-46	1	NA	NA	NA	NA	NA	NA
NA	NA	NA	NA	NA	NA	NA	NA	NA	NA	NA	2020-08-01	2020-09-03	NA	2020-08-07	NA	NA	85	5	NA	NA	NA	NA	NA	NA	NA	NA	NA	NA	105	100	100	85	10	5	10	5	NA	NA	0	100	NA	NA	3	NA	NA	NA	NA	NA	NA
NA	NA	NA	NA	NA	NA	NA	NA	NA	NA	NA	2018-09-09	NA	NA	2020-10-07	20	85	NA	NA	NA	NA	10	10	20	35	80	80	75	80	NA	NA	NA	NA	NA	NA	NA	NA	100	36	NA	NA	NA	NA	1	NA	NA	NA	NA	NA	NA
NA	NA	NA	NA	NA	NA	NA	NA	NA	NA	NA	2020-08-27	2020-09-28	NA	2020-09-14	40	20	30	10	-10	-10	50	45	20	15	20	15	15	15	55	50	25	20	5	10	20	20	88	100	76	96	-12	-4	3	2020-09-16	2020-09-21	NA	NA	NA	NA
NA	NA	NA	NA	NA	NA	NA	NA	NA	NA	NA	2020-08-22	2021-01-29	NA	2020-10-22	10	15	15	15	5	0	15	15	10	15	20	15	15	10	20	15	15	15	15	15	10	10	100	100	100	100	0	0	2	2020-11-13	NA	NA	NA	NA	NA
NA	NA	NA	NA	NA	NA	NA	NA	NA	NA	NA	2020-09-22	NA	NA	2020-09-25	25	15	NA	NA	NA	NA	35	30	30	30	15	10	15	10	NA	NA	NA	NA	NA	NA	NA	NA	100	100	NA	NA	NA	NA	2	NA	NA	NA	NA	NA	NA
NA	NA	NA	NA	NA	NA	NA	NA	NA	NA	NA	2020-09-25	2020-10-16	NA	2020-09-30	75	15	10	10	-65	-5	NA	NA	NA	NA	NA	NA	NA	NA	15	10	15	25	15	10	15	20	8	100	100	100	92	0	3	NA	NA	NA	NA	NA	NA
No	NA	NA	NA	NA	NA	NA	NA	NA	NA	NA	2020-09-29	2020-11-30	NA	2020-10-12	15	NA	15	50	0	NA	10	15	15	15	100	100	95	90	10	15	10	20	60	60	85	85	100	0	100	28	0	28	3	2020-10-19	2020-11-30	NA	NA	NA	NA
NA	NA	NA	NA	NA	NA	NA	NA	NA	NA	NA	2020-11-10	2021-07-30	NA	2020-12-10	0	45	5	50	5	5	10	5	5	10	50	45	55	60	10	5	5	10	50	45	50	50	100	40	100	24	0	-16	2	2020-12-18	NA	NA	NA	NA	NA
NA	NA	NA	NA	NA	NA	NA	NA	NA	NA	NA	2020-11-29	2021-02-03	NA	2020-12-30	35	20	35	15	0	-5	20	40	60	65	10	15	35	35	20	40	65	70	15	20	35	25	100	100	100	100	0	0	2	2021-01-13	NA	NA	NA	NA	NA
NA	NA	NA	NA	NA	NA	NA	NA	NA	NA	NA	2020-01-05	2021-02-08	NA	2021-01-11	5	10	5	10	0	0	5	5	10	10	10	5	35	70	5	5	10	5	5	5	5	5	100	96	100	100	0	4	3	2021-01-14	2021-01-21	NA	NA	NA	NA
NA	NA	NA	NA	NA	NA	NA	NA	NA	NA	NA	2021-01-11	2021-03-26	NA	2021-01-25	15	40	15	20	0	-20	NA	NA	NA	NA	NA	NA	NA	NA	15	15	20	35	25	20	20	45	100	96	100	100	0	4	5	NA	NA	NA	NA	NA	NA
NA	NA	NA	NA	NA	NA	NA	NA	NA	NA	NA	2021-01-15	2021-02-01	NA	2021-01-25	35	15	NA	NA	NA	NA	20	30	40	60	10	10	20	50	NA	NA	NA	NA	NA	NA	NA	NA	96	100	100	100	4	0	1	NA	NA	NA	NA	NA	NA
NA	NA	NA	NA	NA	NA	NA	NA	NA	NA	NA	2021-01-21	2021-03-12	NA	2021-02-05	15	10	20	10	5	0	15	20	25	35	10	20	25	30	20	25	25	35	NA	NA	NA	NA	92	88	84	NA	-8	NA	4	NA	NA	NA	NA	NA	NA
NA	NA	NA	NA	NA	NA	NA	NA	NA	NA	NA	2021-01-21	2021-04-09	NA	2021-02-01	NA	NA	105	NA	NA	NA	105	NR	NR	NR	10	5	0	0	NA	NA	NA	NA	NA	NA	NA	NA	NA	NA	24	NA	NA	NA	4	NA	NA	NA	NA	NA	NA
NA	NA	NA	NA	NA	NA	NA	NA	NA	NA	NA	2020-12-01	2021-04-08	NA	2021-03-05	105	25	70	15	-35	-10	20	20	20	20	65	90	90	90	65	90	115	115	25	25	25	30	NA	100	8	100	NA	0	3	NA	NA	NA	NA	NA	NA
NA	NA	NA	NA	NA	NA	NA	NA	NA	NA	NA	2021-02-17	2021-04-16	NA	2021-03-17	20	10	20	NA	0	NA	50	35	25	20	20	20	20	10	45	30	20	15	NA	NA	NA	NA	88	100	100	NA	12	NA	2	NA	NA	NA	NA	NA	NA
NA	NA	NA	NA	NA	NA	NA	NA	NA	NA	NA	2021-12-22	2022-02-03	NA	2022-01-18	20	50	20	40	0	-10	20	20	15	20	55	50	50	50	20	15	20	25	35	45	50	50	100	88	100	100	0	12	4	2022-01-21	2022-01-27	2022-02-03	NA	NA	NA
NA	NA	NA	NA	NA	NA	NA	NA	NA	NA	NA	2021-06-28	2021-08-31	NA	2021-08-06	10	25	10	10	0	-15	15	5	10	15	20	15	25	35	10	10	5	5	15	5	15	10	100	100	100	100	0	0	3	2021-08-13	2021-08-19	NA	NA	NA	NA
NA	NA	NA	NA	NA	NA	NA	NA	NA	NA	NA	2022-01-05	2022-04-14	NA	2022-01-26	15	25	15	15	0	-10	20	15	20	10	20	20	35	40	10	15	20	10	15	15	25	30	100	100	100	100	0	0	5	2022-02-02	2022-02-09	2022-03-09	2022-03-16	NA	NA
NA	NA	NA	NA	NA	NA	NA	NA	NA	NA	NA	2021-06-21	NA	NA	2021-06-23	10	10	NA	NA	NA	NA	10	10	5	5	5	5	5	30	NA	NA	NA	NA	NA	NA	NA	NA	100	100	NA	NA	NA	NA	1	NA	NA	NA	NA	NA	NA
NA	NA	NA	NA	NA	NA	NA	NA	NA	NA	NA	2021-05-12	2021-08-20	NA	2021-05-20	10	65	20	20	10	-45	10	10	15	35	65	70	60	60	10	5	20	45	25	40	15	30	100	4	100	100	0	96	6	2021-05-28	2021-06-04	2021-07-09	2021-07-15	2021-08-20	NA
NA	NA	NA	NA	NA	NA	NA	NA	NA	NA	NA	2021-06-18	2021-06-29	NA	2021-07-01	NA	NA	NA	NA	NA	NA	10	5	15	15	80	70	85	80	NA	NA	NA	NA	NA	NA	NA	NA	NA	NA	NA	NA	NA	NA	2	NA	NA	NA	NA	NA	NA
NA	NA	NA	NA	NA	NA	NA	NA	NA	NA	NA	2022-06-22	NA	NA	2022-09-02	15	65	NA	NA	NA	NA	NA	NA	NA	NA	NA	NA	NA	NA	NA	NA	NA	NA	NA	NA	NA	NA	100	0	NA	NA	NA	NA	1	NA	NA	NA	NA	NA	NA
NA	NA	NA	NA	NA	NA	NA	NA	NA	NA	NA	2021-07-25	2021-09-17	NA	2021-08-25	100	10	20	5	-80	-5	100	105	100	95	10	15	15	10	35	25	20	30	10	10	5	10	0	100	88	100	88	0	3	2021-08-31	2021-09-08	NA	NA	NA	NA
NA	NA	NA	NA	NA	NA	NA	NA	NA	NA	NA	2021-07-04	2021-11-08	NA	2021-09-21	15	50	20	55	5	5	20	30	25	40	55	60	60	55	20	30	20	40	55	60	55	55	100	28	100	40	0	12	3	2021-10-01	2021-10-07	NA	NA	NA	NA
NA	NA	NA	NA	NA	NA	NA	NA	NA	NA	NA	2021-08-22	2021-11-10	NA	2021-09-15	15	0	10	5	-5	5	35	15	10	15	10	10	10	10	20	10	15	10	10	10	5	5	100	100	100	100	0	0	3	2021-09-29	2021-10-06	NA	NA	NA	NA
NA	NA	NA	NA	NA	NA	NA	NA	NA	NA	NA	2021-08-15	NA	NA	2021-09-24	70	5	NA	NA	NA	NA	65	80	85	85	10	15	10	5	NA	NA	NA	NA	NA	NA	NA	NA	12	100	NA	NA	NA	NA	1	NA	NA	NA	NA	NA	NA
NA	NA	NA	NA	NA	NA	NA	NA	NA	NA	NA	2021-09-18	2021-12-14	NA	2021-10-18	20	20	25	25	5	5	15	20	25	30	15	20	20	45	15	20	30	25	15	20	25	35	100	100	100	100	0	0	3	2021-11-04	2021-11-09	NA	NA	NA	NA
NA	NA	NA	NA	NA	NA	NA	NA	NA	NA	NA	2021-10-17	2021-11-19	NA	2021-10-27	10	80	5	5	-5	-75	10	15	15	10	70	65	75	65	10	10	10	5	10	10	5	20	100	24	100	100	0	76	3	2021-11-01	2021-11-10	NA	NA	NA	NA
NA	NA	NA	NA	NA	NA	NA	NA	NA	NA	NA	2021-09-26	2021-11-18	NA	2021-11-04	15	80	10	75	-5	-5	10	10	15	10	80	90	80	75	10	10	15	10	80	80	70	65	100	0	96	0	-4	0	3	2021-11-09	2021-11-18	NA	NA	NA	NA
NA	NA	NA	NA	NA	NA	NA	NA	NA	NA	NA	2021-11-10	2022-01-06	NA	2021-11-24	5	105	5	65	0	-40	10	10	5	5	100	110	115	115	10	10	5	0	65	75	100	115	100	0	100	52	0	52	4	2021-12-01	2021-12-08	2022-01-06	2022-01-13	NA	NA
NA	NA	NA	NA	NA	NA	NA	NA	NA	NA	NA	2021-11-15	2022-01-31	NA	2021-12-10	10	90	35	95	25	5	20	30	30	30	100	100	90	90	15	35	30	35	110	105	100	110	NA	NA	NA	NA	NA	NA	4	NA	NA	NA	NA	NA	NA
NA	NA	NA	NA	NA	NA	NA	NA	NA	NA	NA	2019-12-10	2021-12-23	NA	2021-12-10	25	30	15	10	-10	-20	20	25	25	20	35	35	30	20	20	20	20	15	25	25	20	10	100	100	100	100	0	0	2	2021-12-17	NA	NA	NA	NA	NA
NA	NA	NA	NA	NA	NA	NA	NA	NA	NA	NA	2021-11-27	NA	NA	2022-01-05	110	5	NA	NA	NA	NA	85	90	85	90	5	0	15	15	NA	NA	NA	NA	NA	NA	NA	NA	0	100	NA	NA	NA	NA	3	NA	NA	NA	NA	NA	NA
NA	NA	NA	NA	NA	NA	NA	NA	NA	NA	NA	2022-01-26	NA	NA	2022-02-03	5	15	NA	NA	NA	NA	10	5	15	10	20	25	25	30	NA	NA	NA	NA	NA	NA	NA	NA	96	100	NA	NA	NA	NA	1	NA	NA	NA	NA	NA	NA
NA	NA	NA	NA	NA	NA	NA	NA	NA	NA	NA	2021-11-18	2022-02-05	2022-01-18	2022-01-18	25	25	20	20	-5	-5	15	25	35	55	20	25	35	35	20	25	40	50	15	25	30	30	100	100	100	100	0	0	4	2022-01-21	2022-01-27	2022-02-01	NA	NA	NA
No	NA	NA	NA	NA	NA	NA	NA	NA	NA	NA	NA	2022-07-08	NA	2022-06-29	35	35	40	35	5	0	40	35	35	40	30	40	45	35	45	45	40	50	35	50	45	45	96	100	96	96	0	-4	1	NA	NA	NA	NA	NA	NA
NA	NA	NA	NA	NA	NA	NA	NA	NA	NA	NA	2021-12-25	2022-02-09	NA	2022-01-18	10	35	20	35	10	0	10	5	5	10	30	20	45	50	10	5	5	10	30	15	40	45	100	92	100	90	0	-2	4	2022-01-24	2022-01-28	2022-02-03	NA	NA	NA
NA	NA	NA	NA	NA	NA	NA	NA	NA	NA	NA	2022-02-02	NA	NA	2022-02-02	NA	NA	NA	NA	NA	NA	NA	NA	NA	NA	NA	NA	NA	NA	NA	NA	NA	NA	NA	NA	NA	NA	NA	NA	NA	NA	NA	NA	1	NA	NA	NA	NA	NA	NA
NA	NA	NA	NA	NA	NA	NA	NA	NA	NA	NA	2022-09-19	2022-12-23	1986-01-01	2022-10-06	70	NA	NA	NA	NA	NA	65	70	55	40	75	85	95	90	NA	NA	NA	NA	NA	NA	NA	NA	96	12	NA	NA	NA	NA	3	NA	NA	NA	NA	NA	NA
NA	NA	NA	NA	NA	NA	NA	NA	NA	NA	NA	2022-01-16	2022-03-04	NA	2022-02-16	NR	10	NR	NA	NA	NA	90	85	80	80	10	5	5	10	90	85	85	85	NA	NA	NA	NA	0	100	NA	NA	NA	NA	2	NA	NA	NA	NA	NA	NA
NA	NA	NA	NA	NA	NA	NA	NA	NA	NA	NA	2022-01-23	2022-04-19	NA	2022-03-31	10	75	10	70	0	-5	10	10	10	5	70	65	60	55	10	5	10	10	70	65	60	55	100	20	100	20	0	0	3	2022-04-05	2022-04-12	NA	NA	NA	NA
NA	NA	NA	NA	NA	NA	NA	NA	NA	NA	NA	2022-04-25	2022-06-03	NA	2022-05-23	15	NA	15	75	0	NA	10	15	50	55	85	85	75	70	NA	NA	NA	NA	NA	NA	NA	NA	100	32	85	24	-15	-8	3	NA	NA	NA	NA	NA	NA
NA	NA	NA	NA	NA	NA	NA	NA	NA	NA	NA	2022-04-29	2022-07-08	NA	2022-05-17	10	NR	15	NR	5	NA	15	10	10	15	105	110	110	110	15	15	10	20	110	110	110	110	100	0	100	0	0	0	3	2022-06-02	2022-06-06	NA	NA	NA	NA
NA	NA	NA	NA	NA	NA	NA	NA	NA	NA	NA	2022-09-10	2022-10-18	2022-08-16	2022-09-30	10	45	15	50	5	5	20	20	15	10	70	65	45	40	20	15	15	10	65	65	45	40	92	40	96	56	4	16	2	2022-10-07	NA	NA	NA	NA	NA
NA	NA	NA	NA	NA	NA	NA	NA	NA	NA	NA	2022-06-28	2022-10-07	NA	2022-08-26	0	10	0	10	0	0	20	20	10	10	45	25	15	10	15	5	5	0	30	5	5	10	100	92	100	100	0	8	3	2022-08-29	2022-09-30	NA	NA	NA	NA
NA	NA	NA	NA	NA	NA	NA	NA	NA	NA	NA	2022-12-05	2023-02-08	NA	2022-12-12	NR	50	NA	45	NA	-5	NR	NR	NR	NR	60	60	45	30	NA	NA	NA	NA	55	60	40	25	NA	60	NA	64	NA	4	4	NA	NA	NA	NA	NA	NA
NA	NA	NA	NA	NA	NA	NA	NA	NA	NA	NA	2022-08-07	2022-08-10	NA	2022-08-10	20	5	NA	NA	NA	NA	40	25	25	20	10	15	15	5	NA	NA	NA	NA	NA	NA	NA	NA	100	96	NA	NA	NA	NA	2	NA	NA	NA	NA	NA	NA
No	NA	NA	NA	NA	NA	NA	NA	NA	NA	NA	2022-08-01	2022-10-10	NA	2022-10-05	NA	NA	65	75	NA	NA	NA	NA	NA	NA	NA	NA	NA	NA	65	65	60	55	60	90	80	70	NA	NA	60	12	NA	NA	1	NA	NA	NA	NA	NA	NA
NA	NA	NA	NA	NA	NA	NA	NA	NA	NA	NA	2022-08-21	2022-10-31	NA	2022-09-08	NR	15	NA	NA	NA	NA	NR	NR	NR	NR	20	15	15	10	NA	NA	NA	NA	NA	NA	NA	NA	NA	100	NA	NA	NA	NA	3	NA	NA	NA	NA	NA	NA
NA	NA	NA	NA	NA	NA	NA	NA	NA	NA	NA	2022-09-06	2022-09-23	NA	2022-09-07	85	10	0	5	-85	-5	80	80	70	60	5	5	15	10	5	5	0	5	10	5	15	10	8	100	100	100	92	0	2	2022-09-19	NA	NA	NA	NA	NA
NA	NA	NA	NA	NA	NA	NA	NA	NA	NA	NA	2022-10-15	2023-05-18	NA	2022-10-28	5	75	5	25	0	-50	10	5	5	0	80	80	75	65	10	5	10	5	20	60	65	65	100	20	100	76	0	56	8	44866	2022-11-03	2022-11-10	2022-11-17	2022-12-01	2022-12-08
NA	NA	NA	NA	NA	NA	NA	NA	NA	NA	NA	2022-11-03	2022-12-02	NA	2022-12-02	100	15	90	10	-10	-5	NA	NA	NA	NA	NA	NA	NA	NA	90	85	90	110	15	20	20	30	NA	NA	NR	100	NA	NA	2	NA	NA	NA	NA	NA	NA
NA	NA	NA	NA	NA	NA	NA	NA	NA	NA	NA	2022-12-05	2023-01-18	NA	2022-12-07	10	5	10	15	0	10	5	5	10	30	5	10	5	15	5	5	10	30	0	5	5	15	100	100	100	100	0	0	2	2022-12-21	NA	NA	NA	NA	NA
NA	NA	NA	NA	NA	NA	NA	NA	NA	NA	NA	2022-12-05	2023-02-01	NA	2022-12-07	25	10	10	5	-15	-5	35	50	25	15	10	15	15	10	10	25	20	10	10	10	10	5	100	100	100	100	0	0	3	2022-12-16	2022-12-21	NA	NA	NA	NA
NA	NA	NA	NA	NA	NA	NA	NA	NA	NA	NA	2023-01-13	NA	NA	2023-01-26	20	5	NA	NA	NA	NA	10	15	30	40	10	5	10	15	NA	NA	NA	NA	NA	NA	NA	NA	80	96	NA	NA	NA	NA	1	NA	NA	NA	NA	NA	NA
NA	NA	NA	NA	NA	NA	NA	NA	NA	NA	NA	2023-01-11	2023-03-03	NA	2023-01-18	15	55	10	45	-5	-10	10	15	15	25	55	55	65	65	10	10	10	10	45	40	50	50	100	36	100	76	0	40	5	2023-01-23	2023-01-27	2023-02-06	2023-03-03	NA	NA
NA	NA	NA	NA	NA	NA	NA	NA	NA	NA	NA	2015-01-05	2015-02-11	NA	2015-01-07	15	110	20	NR	5	NA	10	15	20	65	110	115	115	115	15	15	20	70	85	90	110	110	96	0	100	0	4	0	2	2015-01-28	NA	NA	NA	NA	NA
NA	NA	NA	NA	NA	NA	NA	NA	NA	NA	NA	2015-01-31	2015-07-08	2015-03-05	2015-05-13	70	70	70	80	0	10	65	75	80	80	70	65	65	60	60	75	80	75	80	65	60	60	92	68	100	36	8	-32	2	2015-05-20	NA	NA	NA	NA	NA
NA	NA	NA	NA	NA	NA	NA	NA	NA	NA	NA	2016-02-22	2016-03-21	NA	2016-03-07	30	20	30	20	0	0	35	25	30	30	15	20	25	25	15	20	20	25	10	15	25	25	100	100	100	100	0	0	2	2016-03-14	NA	NA	NA	NA	NA
NA	NA	NA	NA	NA	NA	NA	NA	NA	NA	NA	2015-02-08	2015-03-02	NA	2015-02-13	15	NR	10	25	-5	NA	15	15	10	15	70	75	70	70	5	10	10	20	20	15	20	35	100	0	100	100	0	100	3	2015-02-16	2015-02-19	NA	NA	NA	NA
NA	NA	NA	NA	NA	NA	NA	NA	NA	NA	NA	2015-08-21	2015-11-09	NA	2015-09-21	NR	15	NA	20	NA	5	80	80	95	115	15	15	35	40	90	90	115	115	10	10	45	40	0	100	0	100	0	0	3	2015-10-07	2015-10-14	NA	NA	NA	NA
NA	NA	NA	NA	NA	NA	NA	NA	NA	NA	NA	2015-01-01	2015-04-01	NA	2015-01-28	5	20	15	30	10	10	15	15	10	10	15	20	35	65	20	15	15	10	20	20	35	65	100	84	100	100	0	16	3	2015-01-30	2015-02-25	NA	NA	NA	NA
NA	NA	NA	NA	NA	NA	NA	NA	NA	NA	NA	2014-10-01	NA	NA	2015-10-14	NA	NA	NA	NA	NA	NA	NA	NA	NA	NA	NA	NA	NA	NA	NA	NA	NA	NA	NA	NA	NA	NA	NA	NA	NA	NA	NA	NA	1	NA	NA	NA	NA	NA	NA
NA	NA	NA	NA	NA	NA	NA	NA	NA	NA	NA	2015-04-20	2015-07-10	NA	2015-05-11	20	30	20	25	0	-5	20	30	40	55	55	40	25	40	25	30	25	45	35	25	20	45	100	96	92	100	-8	4	4	2015-05-15	2015-05-22	2015-06-05	NA	NA	NA
NA	NA	NA	NA	NA	NA	NA	NA	NA	NA	NA	2016-03-21	2017-05-25	NA	2016-04-04	25	35	20	35	-5	0	20	40	30	45	25	45	50	55	15	40	40	50	30	50	50	55	100	92	98	100	-2	8	1	NA	NA	NA	NA	NA	NA
NA	NA	NA	NA	NA	NA	NA	NA	NA	NA	NA	2015-05-07	2015-06-19	NA	2015-05-29	25	60	25	65	0	5	40	45	25	15	70	65	70	65	40	45	25	25	65	55	60	65	100	0	100	16	0	16	4	2015-06-01	2015-06-05	2015-06-08	NA	NA	NA
NA	NA	NA	NA	NA	NA	NA	NA	NA	NA	NA	2015-06-01	NA	2015-06-10	2015-06-10	80	NR	NA	NA	NA	NA	70	75	60	55	75	90	85	80	NA	NA	NA	NA	NA	NA	NA	NA	16	0	NA	NA	NA	NA	3	NA	NA	NA	NA	NA	NA
NA	NA	NA	NA	NA	NA	NA	NA	NA	NA	NA	2015-09-19	2015-11-02	NA	2015-10-19	30	40	30	45	0	5	30	30	35	25	35	40	40	50	30	35	45	30	35	45	50	50	100	100	100	80	0	-20	1	NA	NA	NA	NA	NA	NA
NA	NA	NA	NA	NA	NA	NA	NA	NA	NA	NA	2018-03-27	2018-04-11	NA	2018-04-03	15	65	5	10	-10	-55	15	15	10	10	70	65	55	50	5	10	50	15	5	15	15	15	100	32	100	100	0	68	2	2018-04-05	NA	NA	NA	NA	NA
NA	NA	NA	NA	NA	NA	NA	NA	NA	NA	NA	2015-11-14	2016-05-25	NA	2015-11-16	NR	NR	65	NR	NA	NA	95	100	95	90	120	120	120	120	65	80	100	90	120	120	120	120	32	0	96	0	64	0	1	NA	NA	NA	NA	NA	NA
NA	NA	NA	NA	NA	NA	NA	NA	NA	NA	NA	2015-11-30	2016-05-05	NA	2016-01-07	35	10	30	15	-5	5	25	35	45	40	10	10	15	10	25	35	45	45	15	15	15	10	96	100	100	100	4	0	2	2016-01-14	NA	NA	NA	NA	NA
NA	NA	NA	NA	NA	NA	NA	NA	NA	NA	NA	2017-05-01	2019-01-04	NA	2018-02-09	30	10	40	20	10	10	25	30	30	40	15	20	15	10	35	35	45	50	20	15	20	10	100	100	100	100	0	0	4	2018-02-23	2018-03-02	2018-03-09	NA	NA	NA
NA	NA	NA	NA	NA	NA	NA	NA	NA	NA	NA	2015-10-14	2017-02-08	NA	2015-11-25	15	20	15	15	0	-5	15	15	15	15	20	20	20	25	20	15	20	25	20	20	20	25	100	100	100	100	0	0	2	2015-12-04	NA	NA	NA	NA	NA
NA	NA	NA	NA	NA	NA	NA	NA	NA	NA	NA	2015-05-22	2018-10-11	NA	2015-06-04	30	45	25	35	-5	-10	30	30	35	40	40	40	50	45	10	25	40	40	25	40	45	45	100	100	100	100	0	0	1	NA	NA	NA	NA	NA	NA
NA	NA	NA	NA	NA	NA	NA	NA	NA	NA	NA	2017-03-17	2017-05-05	NA	2017-03-22	20	90	25	20	5	-70	20	20	25	30	85	80	75	70	20	25	30	30	20	20	20	30	100	24	100	100	0	76	3	2017-03-29	2017-04-05	NA	NA	NA	NA
NA	NA	NA	NA	NA	NA	NA	NA	NA	NA	NA	2015-05-28	2015-09-21	2009-07-20	2015-07-28	10	65	10	NR	0	NA	10	5	5	10	65	60	65	65	10	5	10	15	90	85	80	75	100	72	100	20	0	-52	3	2015-08-10	2015-08-17	NA	NA	NA	NA
NA	NA	NA	NA	NA	NA	NA	NA	NA	NA	NA	2017-09-01	2018-04-25	NA	2018-03-15	20	15	25	20	5	5	25	20	30	35	10	15	25	25	25	15	35	30	10	10	20	20	100	100	100	100	0	0	2	2018-04-04	NA	NA	NA	NA	NA
NA	NA	NA	NA	NA	NA	NA	NA	NA	NA	NA	2015-02-26	2015-07-17	2015-03-05	2015-03-05	35	15	10	10	-25	-5	50	50	35	25	10	15	20	25	20	10	10	25	10	10	15	15	100	100	100	100	0	0	2	2015-03-12	NA	NA	NA	NA	NA
NA	NA	NA	NA	NA	NA	NA	NA	NA	NA	NA	2016-01-03	2016-01-21	NA	2016-01-08	10	5	5	5	-5	0	10	10	5	10	10	10	15	10	5	10	10	5	10	10	5	10	100	100	100	100	0	0	2	2016-01-14	NA	NA	NA	NA	NA
NA	NA	NA	NA	NA	NA	NA	NA	NA	NA	NA	2014-12-16	2015-02-03	NA	2015-01-06	80	15	NR	10	NA	-5	80	80	75	75	15	15	10	10	80	80	75	75	15	10	10	10	12	100	16	100	4	0	2	2015-01-13	NA	NA	NA	NA	NA
NA	NA	NA	NA	NA	NA	NA	NA	NA	NA	NA	2015-04-28	2017-01-13	2011-11-23	2015-05-04	10	20	10	35	0	15	15	15	10	10	40	25	15	20	15	15	0	5	65	40	20	20	100	100	96	100	-4	0	8	2015-05-18	2015-05-22	2016-01-11	2016-01-15	2016-10-12	2017-01-13
NA	NA	NA	NA	NA	NA	NA	NA	NA	NA	NA	2015-01-27	2015-03-06	NA	2015-02-27	15	20	10	25	-5	5	10	15	10	15	10	10	20	60	10	15	10	10	5	15	15	25	100	100	100	100	0	0	3	2015-03-02	2015-03-06	NA	NA	NA	NA
NA	NA	NA	NA	NA	NA	NA	NA	NA	NA	NA	2015-09-13	2016-02-24	2016-01-13	2016-02-10	10	55	20	30	10	-25	15	10	10	15	45	55	40	40	15	10	5	10	30	25	20	25	100	68	100	100	0	32	3	2016-02-19	2016-02-24	NA	NA	NA	NA
NA	NA	NA	NA	NA	NA	NA	NA	NA	NA	NA	2017-12-01	2018-03-23	2017-05-09	2018-03-05	NA	NA	10	50	NA	NA	NA	NA	NA	NA	NA	NA	NA	NA	10	5	10	5	45	45	80	80	NA	NA	100	100	NA	NA	3	NA	NA	NA	NA	NA	NA
NA	NA	NA	NA	NA	NA	NA	NA	NA	NA	NA	2015-05-20	2016-03-09	NA	2015-06-03	5	25	10	30	5	5	10	10	15	0	40	40	20	25	5	0	5	5	40	40	20	20	100	100	100	100	0	0	2	2015-06-10	NA	NA	NA	NA	NA
NA	NA	NA	NA	NA	NA	NA	NA	NA	NA	NA	2015-01-20	2015-07-14	NA	2015-02-09	NR	65	NR	60	NA	-5	110	110	110	110	70	70	75	80	110	110	110	110	60	65	65	70	0	52	0	92	0	40	3	2015-02-16	2015-02-23	NA	NA	NA	NA
NA	NA	NA	NA	NA	NA	NA	NA	NA	NA	NA	2016-05-10	NA	2016-08-04	2016-07-28	40	15	NA	NA	NA	NA	60	45	40	45	20	15	15	20	NA	NA	NA	NA	NA	NA	NA	NA	100	100	NA	NA	NA	NA	2	NA	NA	NA	NA	NA	NA
NA	NA	NA	NA	NA	NA	NA	NA	NA	NA	NA	2014-12-01	2015-01-26	NA	2015-01-16	NR	30	NR	25	NA	-5	95	85	80	75	25	30	25	25	85	70	70	55	30	25	25	25	0	100	0	100	0	0	3	2015-01-22	2015-01-29	NA	NA	NA	NA
NA	NA	NA	NA	NA	NA	NA	NA	NA	NA	NA	2015-12-10	2016-03-09	NA	2016-03-09	25	50	35	45	10	-5	20	30	55	60	70	45	60	60	30	35	55	65	65	50	60	55	100	92	100	100	0	8	2	2016-03-16	NA	NA	NA	NA	NA
NA	NA	NA	NA	NA	NA	NA	NA	NA	NA	NA	2014-12-15	2015-04-10	NA	2015-03-09	NR	15	NR	15	NA	0	80	100	100	100	15	20	30	35	75	100	100	100	10	15	30	30	0	100	0	100	0	0	2	2015-03-25	NA	NA	NA	NA	NA
NA	NA	NA	NA	NA	NA	NA	NA	NA	NA	NA	2015-10-30	NA	2025-12-14	2015-12-14	5	75	NA	NA	NA	NA	10	5	10	10	65	65	65	65	NA	NA	NA	NA	NA	NA	NA	NA	100	8	NA	NA	NA	NA	3	NA	NA	NA	NA	NA	NA
NA	NA	NA	NA	NA	NA	NA	NA	NA	NA	NA	2014-09-04	2015-06-16	NA	2015-03-12	50	15	50	15	0	0	25	70	70	95	20	15	10	20	25	70	70	95	20	20	20	20	16	100	24	100	8	0	2	2015-03-16	NA	NA	NA	NA	NA
NA	NA	NA	NA	NA	NA	NA	NA	NA	NA	NA	2015-01-24	2015-04-14	NA	2015-02-03	15	75	10	35	-5	-40	10	10	10	10	60	70	75	75	5	10	10	10	50	55	70	55	100	48	100	80	0	32	4	2015-02-10	2015-02-17	2015-02-24	NA	NA	NA
NA	NA	NA	NA	NA	NA	NA	NA	NA	NA	NA	2015-02-04	2015-02-16	NA	2015-02-10	NR	30	30	30	NA	0	85	90	80	65	25	35	40	35	35	40	35	35	30	35	35	35	48	100	100	100	52	0	1	NA	NA	NA	NA	NA	NA
NA	NA	NA	NA	NA	NA	NA	NA	NA	NA	NA	2015-02-17	2015-05-11	NA	2015-02-20	NR	20	55	25	NA	5	60	85	85	90	25	20	20	20	60	90	90	90	20	20	20	20	0	100	32	100	32	0	8	2015-02-25	2015-03-03	2015-03-09	2015-03-13	2015-03-20	2015-03-27
NA	NA	NA	NA	NA	NA	NA	NA	NA	NA	NA	2015-02-18	2015-03-11	NA	2015-02-23	NR	15	15	15	NA	0	85	85	85	80	15	15	15	10	15	20	30	30	10	10	20	15	12	100	100	100	88	0	2	2015-03-03	NA	NA	NA	NA	NA
NA	NA	NA	NA	NA	NA	NA	NA	NA	NA	NA	2015-02-26	2015-05-11	NA	2015-03-23	45	NR	NA	NA	NA	NA	30	40	45	50	85	100	85	80	35	40	50	55	65	75	75	75	92	16	NA	NA	NA	NA	3	NA	NA	NA	NA	NA	NA
NA	NA	NA	NA	NA	NA	NA	NA	NA	NA	NA	2015-03-22	2015-07-01	NA	2015-05-20	75	15	75	15	0	0	60	60	60	65	10	5	20	20	55	55	60	65	15	10	20	20	60	100	56	100	-4	0	2	2015-06-10	NA	NA	NA	NA	NA
NA	NA	NA	NA	NA	NA	NA	NA	NA	NA	NA	2015-02-05	2016-06-01	NA	2016-01-05	20	25	15	20	-5	-5	20	15	15	15	30	25	35	50	15	10	15	10	25	25	35	50	100	100	100	100	0	0	3	2016-01-12	2016-01-19	NA	NA	NA	NA
NA	NA	NA	NA	NA	NA	NA	NA	NA	NA	NA	2015-11-14	2015-12-16	NA	2015-12-02	20	NR	15	NA	-5	NA	20	20	20	20	95	90	85	85	20	20	20	20	95	90	85	85	100	0	100	0	0	0	3	42044	2015-12-16	NA	NA	NA	NA
NA	NA	NA	NA	NA	NA	NA	NA	NA	NA	NA	2015-04-21	2015-05-22	NA	2015-05-04	20	15	15	15	-5	0	15	20	20	25	20	25	20	30	15	20	20	25	20	15	15	25	100	100	100	100	0	0	3	2015-05-08	2015-05-15	NA	NA	NA	NA
NA	NA	NA	NA	NA	NA	NA	NA	NA	NA	NA	2015-04-30	NA	NA	2015-08-05	40	10	NA	NA	NA	NA	45	80	75	80	15	15	10	10	NA	NA	NA	NA	NA	NA	NA	NA	0	100	NA	NA	NA	NA	1	NA	NA	NA	NA	NA	NA
NA	NA	NA	NA	NA	NA	NA	NA	NA	NA	NA	2015-04-01	2015-12-30	NA	2015-06-24	15	25	10	40	-5	15	15	15	15	10	25	30	40	50	10	5	15	10	25	35	45	55	100	96	100	96	0	0	1	NA	NA	NA	NA	NA	NA
NA	NA	NA	NA	NA	NA	NA	NA	NA	NA	NA	2015-05-15	2015-08-12	NA	2015-06-26	15	56	20	40	5	-16	20	5	10	5	40	65	65	30	20	5	15	5	40	65	45	25	100	80	100	96	0	16	3	2015-06-29	2015-07-02	NA	NA	NA	NA
NA	NA	NA	NA	NA	NA	NA	NA	NA	NA	NA	2015-06-26	2015-08-13	NA	2015-07-24	NR	20	NR	25	NA	5	100	100	105	105	25	20	25	35	110	115	115	115	25	15	20	40	0	100	0	100	0	0	2	2015-08-03	NA	NA	NA	NA	NA
NA	NA	NA	NA	NA	NA	NA	NA	NA	NA	NA	2015-07-14	2016-06-22	2015-12-18	2015-08-14	15	70	20	60	5	-10	15	10	30	65	55	55	50	50	15	10	45	70	65	65	65	65	96	60	100	52	4	-8	8	2015-12-18	2016-01-20	2016-01-25	2016-01-29	2016-02-01	2016-02-29
NA	NA	NA	NA	NA	NA	NA	NA	NA	NA	NA	2015-07-10	2015-11-20	NA	2015-10-08	10	NR	10	75	0	NA	10	10	15	10	70	70	60	35	10	10	10	5	65	65	55	30	100	12	100	50	0	38	2	2015-11-20	NA	NA	NA	NA	NA
NA	NA	NA	NA	NA	NA	NA	NA	NA	NA	NA	2015-07-31	NA	2016-02-15	2015-10-07	NR	25	NA	NA	NA	NA	110	115	115	115	25	25	25	20	NA	NA	NA	NA	NA	NA	NA	NA	0	100	NA	NA	NA	NA	12	NA	NA	NA	NA	NA	NA
NA	NA	NA	NA	NA	NA	NA	NA	NA	NA	NA	2015-09-09	2015-12-15	NA	2015-10-20	NA	NA	85	5	NA	NA	NA	NA	NA	NA	NA	NA	NA	NA	80	80	100	105	10	10	10	10	NA	NA	0	100	NA	NA	2	NA	NA	NA	NA	NA	NA
NA	NA	NA	NA	NA	NA	NA	NA	NA	NA	NA	2015-06-29	2015-11-06	NA	2015-10-19	35	10	40	15	5	5	40	45	20	55	5	5	10	10	40	35	15	50	5	15	5	15	76	92	76	100	0	8	2	2015-10-27	NA	NA	NA	NA	NA
NA	NA	NA	NA	NA	NA	NA	NA	NA	NA	NA	2015-10-30	2015-11-12	NA	2015-11-02	20	10	15	15	-5	5	40	25	25	25	20	15	15	15	20	15	20	20	20	20	20	25	100	100	100	100	0	0	1	NA	NA	NA	NA	NA	NA
NA	NA	NA	NA	NA	NA	NA	NA	NA	NA	NA	2015-08-01	NA	NA	2015-09-01	NA	NA	NA	NA	NA	NA	NA	NA	NA	NA	NA	NA	NA	NA	NA	NA	NA	NA	NA	NA	NA	NA	NA	NA	NA	NA	NA	NA	NA	NA	NA	NA	NA	NA	NA
NA	NA	NA	NA	NA	NA	NA	NA	NA	NA	NA	2015-09-27	2016-03-30	NA	2016-02-03	50	25	60	25	10	0	45	55	55	60	20	20	30	35	55	60	60	60	25	20	25	40	68	100	76	100	8	0	3	2016-02-10	2016-03-30	NA	NA	NA	NA
NA	NA	NA	NA	NA	NA	NA	NA	NA	NA	NA	2015-10-20	2016-03-17	NA	2016-02-01	25	25	35	25	10	0	5	25	45	50	5	20	50	50	20	35	70	65	15	35	60	55	92	96	80	100	-12	4	2	2016-02-05	NA	NA	NA	NA	NA
NA	NA	NA	NA	NA	NA	NA	NA	NA	NA	NA	2015-11-02	NA	NA	2016-01-04	NA	NA	NA	NA	NA	NA	75	65	80	85	20	20	20	30	NA	NA	NA	NA	NA	NA	NA	NA	NA	NA	NA	NA	NA	NA	1	NA	NA	NA	NA	NA	NA
NA	NA	NA	NA	NA	NA	NA	NA	NA	NA	NA	2016-01-14	NA	NA	2016-02-04	25	20	NA	NA	NA	NA	15	15	25	35	15	15	25	30	NA	NA	NA	NA	NA	NA	NA	NA	100	100	NA	NA	NA	NA	1	NA	NA	NA	NA	NA	NA
NA	NA	NA	NA	NA	NA	NA	NA	NA	NA	NA	2016-02-18	2016-04-01	NA	2016-03-18	20	75	15	65	-5	-10	15	10	25	30	60	70	60	80	20	15	15	25	55	60	55	75	92	32	100	8	8	-24	2	2016-03-25	NA	NA	NA	NA	NA
NA	NA	NA	NA	NA	NA	NA	NA	NA	NA	NA	2016-02-20	2016-10-14	NA	2016-03-03	85	NR	80	NR	-5	NA	85	90	90	90	70	95	105	110	80	80	90	95	70	95	110	110	8	0	20	0	12	0	2	2016-03-10	NA	NA	NA	NA	NA
NA	NA	NA	NA	NA	NA	NA	NA	NA	NA	NA	2016-01-05	2016-11-16	NA	2016-03-07	15	45	15	45	0	0	NA	NA	NA	NA	NA	NA	NA	NA	15	15	10	25	35	35	40	55	88	32	100	32	12	0	2	NA	NA	NA	NA	NA	NA
NA	NA	NA	NA	NA	NA	NA	NA	NA	NA	NA	2021-05-12	2021-07-09	NA	2021-05-17	10	NR	NA	NR	NA	NA	10	10	10	15	105	105	110	110	NA	NA	NA	NA	NA	NA	NA	NA	100	0	NA	0	NA	0	3	NA	NA	NA	NA	NA	NA
NA	NA	NA	NA	NA	NA	NA	NA	NA	NA	NA	2016-03-25	NA	NA	2016-04-04	NA	NA	NA	NA	NA	NA	30	45	15	45	25	30	50	60	NA	NA	NA	NA	NA	NA	NA	NA	100	100	NA	NA	NA	NA	1	NA	NA	NA	NA	NA	NA
NA	NA	NA	NA	NA	NA	NA	NA	NA	NA	NA	NA	NA	2018-03-09	2018-03-09	5	15	NA	NA	NA	NA	15	10	10	15	55	40	20	55	NA	NA	NA	NA	NA	NA	NA	NA	100	84	NA	NA	NA	NA	1	NA	NA	NA	NA	NA	NA
NA	NA	NA	NA	NA	NA	NA	NA	NA	NA	NA	2018-01-14	NA	NA	2018-03-14	30	15	NA	NA	NA	NA	30	40	55	65	15	20	10	25	NA	NA	NA	NA	NA	NA	NA	NA	68	100	NA	NA	NA	NA	2	NA	NA	NA	NA	NA	NA
NA	NA	NA	NA	NA	NA	NA	NA	NA	NA	NA	2018-01-15	2018-05-01	NA	2018-02-23	20	5	45	15	25	10	25	40	25	30	15	15	15	10	40	40	30	30	10	15	10	10	100	100	100	100	0	0	5	2018-02-28	2018-03-02	2018-03-05	2018-04-06	NA	NA
NA	NA	NA	NA	NA	NA	NA	NA	NA	NA	NA	2018-02-18	2018-03-09	NA	2018-03-02	15	45	5	30	-10	-15	15	10	15	15	70	55	45	35	5	10	5	15	50	55	20	15	100	68	100	68	0	0	1	NA	NA	NA	NA	NA	NA
NA	NA	NA	NA	NA	NA	NA	NA	NA	NA	NA	2021-04-05	NA	2020-12-16	2021-05-14	0	45	NA	NA	NA	NA	15	15	5	10	45	50	60	60	NA	NA	NA	NA	NA	NA	NA	NA	100	84	NA	NA	NA	NA	3	NA	NA	NA	NA	NA	NA
NA	NA	NA	NA	NA	NA	NA	NA	NA	NA	NA	2021-04-05	2021-06-16	NA	2021-05-21	5	5	5	5	0	0	50	10	5	5	20	10	5	5	40	10	20	20	20	5	5	10	100	100	94	100	-6	0	4	2021-05-26	2021-06-02	2021-06-16	NA	NA	NA
NA	NA	NA	NA	NA	NA	NA	NA	NA	NA	NA	2021-04-22	2021-05-26	NA	2021-05-05	10	35	15	15	5	-20	NA	NA	NA	NA	NA	NA	NA	NA	15	10	15	10	50	15	10	15	100	100	100	100	0	0	3	NA	NA	NA	NA	NA	NA
NA	NA	NA	NA	NA	NA	NA	NA	NA	NA	NA	2021-05-04	2021-06-08	NA	2021-05-18	35	15	40	20	5	5	50	30	25	30	15	10	5	10	40	30	30	35	25	15	15	25	100	100	92	100	-8	0	3	2021-05-21	2021-05-25	NA	NA	NA	NA
NA	NA	NA	NA	NA	NA	NA	NA	NA	NA	NA	2015-05-15	2015-09-18	NA	2015-06-05	40	NR	40	NR	0	NA	45	35	50	70	70	80	80	75	50	35	50	70	110	110	110	110	88	0	84	0	-4	0	3	2015-06-26	2015-09-18	NA	NA	NA	NA
NA	NA	NA	NA	NA	NA	NA	NA	NA	NA	NA	2016-02-24	2016-05-06	NA	2016-03-24	15	10	20	10	5	0	15	20	40	35	10	10	30	20	15	20	40	40	15	5	25	25	92	90	100	100	8	10	2	2016-04-01	NA	NA	NA	NA	NA
NA	NA	NA	NA	NA	NA	NA	NA	NA	NA	NA	2015-04-29	2015-07-22	NA	2015-06-10	10	10	10	NA	0	NA	10	10	10	20	5	5	5	5	10	5	10	20	10	10	5	10	100	100	100	100	0	0	2	2015-06-24	NA	NA	NA	NA	NA
NA	NA	NA	NA	NA	NA	NA	NA	NA	NA	NA	2015-01-28	NA	NA	2015-02-18	10	10	NA	NA	NA	NA	5	0	0	30	30	0	5	25	NA	NA	NA	NA	NA	NA	NA	NA	100	100	NA	NA	NA	NA	1	NA	NA	NA	NA	NA	NA
NA	NA	NA	NA	NA	NA	NA	NA	NA	NA	NA	2015-01-30	2015-03-02	NA	2015-02-13	25	15	25	15	0	0	35	35	25	15	20	20	15	15	30	30	25	20	15	20	15	15	100	100	100	100	0	0	3	2015-02-16	2015-02-20	NA	NA	NA	NA
NA	NA	NA	NA	NA	NA	NA	NA	NA	NA	NA	2015-03-05	2015-05-22	2018-11-30	2015-04-03	40	20	40	20	0	0	35	45	40	50	30	30	25	30	30	35	40	50	15	20	20	10	100	100	100	100	0	0	3	2015-05-08	2015-05-18	NA	NA	NA	NA
NA	NA	NA	NA	NA	NA	NA	NA	NA	NA	NA	2015-07-11	2015-11-19	NA	2015-08-07	30	65	15	35	-15	-30	20	30	35	35	65	65	70	70	15	20	25	25	35	45	45	50	100	32	100	96	0	64	5	2015-08-13	2015-08-20	2015-08-28	2015-09-04	NA	NA
NA	NA	NA	NA	NA	NA	NA	NA	NA	NA	NA	2015-08-04	2016-02-25	2016-02-25	2015-08-14	25	40	25	40	0	0	15	25	25	30	35	30	45	45	20	20	30	35	35	30	40	40	100	92	100	92	0	0	2	2015-08-20	NA	NA	NA	NA	NA
NA	NA	NA	NA	NA	NA	NA	NA	NA	NA	NA	2018-01-06	2018-02-12	2016-02-25	2018-01-11	35	40	35	35	0	-5	40	30	35	35	40	40	40	30	45	30	35	40	35	35	45	35	100	100	96	96	-4	-4	3	2018-01-19	2018-01-26	NA	NA	NA	NA
NA	NA	NA	NA	NA	NA	NA	NA	NA	NA	NA	2015-03-15	2015-04-08	NA	2015-03-19	NR	25	20	15	NA	-10	90	85	80	75	25	20	10	10	45	10	15	20	20	15	5	25	40	100	100	100	60	0	3	2015-03-25	2015-04-09	NA	NA	NA	NA
NA	NA	NA	NA	NA	NA	NA	NA	NA	NA	NA	2014-12-27	2015-07-20	NA	2014-12-31	20	75	20	75	0	0	15	10	55	80	60	65	85	75	20	20	60	85	70	90	95	100	92	28	96	12	4	-16	4	2015-01-14	2015-02-04	2015-05-27	NA	NA	NA
NA	NA	NA	NA	NA	NA	NA	NA	NA	NA	NA	2015-06-13	2015-07-13	NA	2015-06-16	25	NR	35	NR	10	NA	10	15	75	85	100	100	100	100	20	25	85	110	105	115	110	110	96	0	35	0	-61	0	3	2015-06-24	2015-07-01	NA	NA	NA	NA
NA	NA	NA	NA	NA	NA	NA	NA	NA	NA	NA	2015-09-13	2015-12-21	NA	2015-09-21	45	NR	20	NR	-25	NA	50	40	35	40	90	85	110	110	25	25	25	30	105	105	110	110	90	0	100	0	10	0	4	2015-10-05	2015-11-09	2015-11-16	NA	NA	NA
NA	NA	NA	NA	NA	NA	NA	NA	NA	NA	NA	2015-02-23	2015-06-08	NA	2015-03-13	15	10	15	15	0	5	15	15	10	15	20	15	15	15	20	20	10	15	20	15	15	10	100	100	100	100	0	0	2	2015-04-03	NA	NA	NA	NA	NA
NA	NA	NA	NA	NA	NA	NA	NA	NA	NA	NA	2015-08-01	2015-11-11	NA	2015-08-12	NR	10	NR	10	NA	0	65	75	90	95	15	10	10	10	30	65	90	90	5	10	5	10	0	100	12	100	12	0	5	2015-08-20	2015-08-26	2015-10-07	2015-10-04	NA	NA
NA	NA	NA	NA	NA	NA	NA	NA	NA	NA	NA	2016-02-05	2017-09-29	NA	2016-02-26	NR	0	NR	15	NA	15	90	100	110	110	15	5	0	0	75	55	100	100	15	10	5	10	0	100	0	100	0	0	4	2016-03-14	2016-03-22	2016-03-25	NA	NA	NA
NA	NA	NA	NA	NA	NA	NA	NA	NA	NA	NA	2015-04-17	2015-08-28	NA	2015-05-29	55	10	50	15	-5	5	50	50	50	65	10	15	15	25	50	50	55	65	10	15	10	20	100	100	100	100	0	0	1	NA	NA	NA	NA	NA	NA
NA	NA	NA	NA	NA	NA	NA	NA	NA	NA	NA	2016-02-02	2016-04-01	NA	2016-03-18	20	30	20	30	0	0	20	15	15	20	25	35	65	75	15	10	15	20	25	25	65	70	84	48	100	68	16	20	4	2016-03-22	2016-03-25	2016-04-01	NA	NA	NA
NA	NA	NA	NA	NA	NA	NA	NA	NA	NA	NA	2015-12-05	2016-06-21	NA	2016-01-05	20	20	25	25	5	5	20	20	25	45	20	20	25	60	20	20	25	55	25	15	30	65	100	100	96	96	-4	-4	2	2016-01-08	NA	NA	NA	NA	NA
NA	NA	NA	NA	NA	NA	NA	NA	NA	NA	NA	2023-01-16	2023-03-22	NA	2023-02-27	15	NR	15	NR	0	NA	10	15	10	10	60	65	55	50	5	10	15	20	55	65	55	55	100	0	100	0	0	0	3	2023-03-08	2023-03-13	NA	NA	NA	NA
NA	NA	NA	NA	NA	NA	NA	NA	NA	NA	NA	2023-01-11	2024-03-01	NA	2023-01-18	15	55	10	40	-5	-15	10	15	15	22	55	55	65	65	10	10	10	15	45	50	50	45	100	36	100	96	0	60	5	2023-01-23	2023-01-27	2023-02-06	2023-03-03	NA	NA
NA	NA	NA	NA	NA	NA	NA	NA	NA	NA	NA	2019-09-21	2022-04-27	NA	2021-10-13	5	5	10	10	5	5	10	15	10	10	5	10	10	10	10	10	5	5	10	10	10	15	100	100	100	100	0	0	4	2021-11-17	2022-01-26	2022-03-23	NA	NA	NA
NA	NA	NA	NA	NA	NA	NA	NA	NA	NA	NA	2015-03-20	2015-03-25	2015-04-01	2015-04-01	15	10	NA	NA	NA	NA	10	15	15	15	10	5	10	10	NA	NA	NA	NA	NA	NA	NA	NA	100	100	NA	NA	NA	NA	1	NA	NA	NA	NA	NA	NA
NA	NA	NA	NA	NA	NA	NA	NA	NA	NA	NA	2023-03-09	2023-05-15	NA	2023-03-13	60	50	65	60	5	10	60	60	70	65	55	60	70	65	55	55	60	60	55	60	65	65	72	56	88	88	16	32	3	2023-03-22	2023-03-29	NA	NA	NA	NA
NA	NA	NA	NA	NA	NA	NA	NA	NA	NA	NA	2023-03-12	2023-03-15	NA	2023-03-29	10	10	NA	NA	NA	NA	5	5	5	5	20	15	20	15	NA	NA	NA	NA	NA	NA	NA	NA	100	100	NA	NA	NA	NA	1	NA	NA	NA	NA	NA	NA
NA	NA	NA	NA	NA	NA	NA	NA	NA	NA	NA	2023-03-13	2023-03-23	2023-03-24	2023-03-16	10	10	5	5	-5	-5	10	15	5	15	15	20	25	20	5	5	5	10	5	10	10	10	100	100	100	100	0	0	3	2023-03-21	2023-03-24	NA	NA	NA	NA
NA	NA	NA	NA	NA	NA	NA	NA	NA	NA	NA	2022-06-01	2024-12-06	2023-02-15	2023-03-17	30	50	50	60	20	10	50	50	30	20	60	55	45	35	80	80	50	30	85	85	50	40	100	100	100	90	0	-10	13	2023-03-23	2023-04-04	2023-04-20	2023-04-27	2023-05-02	2023-05-11
NA	NA	NA	NA	NA	NA	NA	NA	NA	NA	NA	2023-03-01	2023-03-21	NA	2023-03-24	10	10	NA	NA	NA	NA	10	10	20	25	10	15	20	50	NA	NA	NA	NA	NA	NA	NA	NA	100	96	NA	NA	NA	NA	2	NA	NA	NA	NA	NA	NA
NA	NA	NA	NA	NA	NA	NA	NA	NA	NA	NA	2023-03-20	2023-04-07	2023-04-07	2023-03-24	50	0	80	100	30	100	50	55	60	90	85	75	75	90	65	65	65	100	80	75	80	90	78	0	100	100	22	100	2	2023-03-31	NA	NA	NA	NA	NA
NA	NA	NA	NA	NA	NA	NA	NA	NA	NA	NA	2023-01-01	2023-07-25	NA	2023-03-31	25	30	20	25	-5	-5	10	20	50	65	15	30	55	70	10	15	35	55	10	35	55	75	84	80	76	76	-8	-4	3	2023-04-07	2023-04-20	NA	NA	NA	NA
NA	NA	NA	NA	NA	NA	NA	NA	NA	NA	NA	2023-03-20	2023-04-17	NA	2023-03-31	15	50	10	25	-5	-25	15	10	15	15	40	40	50	35	10	5	5	5	15	25	20	10	100	88	100	88	0	0	3	2023-04-04	2023-04-11	NA	NA	NA	NA
NA	NA	NA	NA	NA	NA	NA	NA	NA	NA	NA	2020-06-21	2023-02-02	2020-04-04	2023-04-04	35	10	NA	NA	NA	NA	35	35	30	50	15	5	10	35	NA	NA	NA	NA	NA	NA	NA	NA	100	100	NA	NA	NA	NA	1	NA	NA	NA	NA	NA	NA
NA	NA	NA	NA	NA	NA	NA	NA	NA	NA	NA	2023-03-14	2023-04-04	NA	2023-04-04	10	10	NA	NA	NA	NA	15	10	5	10	15	5	5	15	NA	NA	NA	NA	NA	NA	NA	NA	100	100	NA	NA	NA	NA	2	NA	NA	NA	NA	NA	NA
NA	NA	NA	NA	NA	NA	NA	NA	NA	NA	NA	2023-02-23	2023-04-21	NA	2023-03-06	15	NR	15	NA	0	NA	15	10	10	25	100	95	95	85	25	20	15	25	90	85	80	75	100	NA	100	NA	0	NA	4	NA	NA	NA	NA	NA	NA
NA	NA	NA	NA	NA	NA	NA	NA	NA	NA	NA	2023-02-21	2023-05-18	NA	2023-04-07	35	20	10	25	-25	5	55	45	50	60	20	20	35	35	5	10	30	35	15	20	30	45	92	100	90	100	-2	0	2	2023-04-20	NA	NA	NA	NA	NA
NA	NA	NA	NA	NA	NA	NA	NA	NA	NA	NA	2023-04-25	2023-08-10	NA	2023-04-27	30	0	5	0	-25	0	20	25	35	50	10	10	20	15	5	15	5	50	0	5	15	15	100	100	100	100	0	0	4	2023-05-02	2023-05-12	2023-06-23	NA	NA	NA
NA	NA	NA	NA	NA	NA	NA	NA	NA	NA	NA	2023-01-13	2023-07-10	NA	2023-05-08	NA	NA	NA	NA	NA	NA	25	25	60	30	40	45	50	40	15	60	35	25	30	40	45	35	76	36	64	60	-12	24	3	2023-05-12	2023-05-22	NA	NA	NA	NA
NA	NA	NA	NA	NA	NA	NA	NA	NA	NA	NA	2023-05-03	2023-05-22	NA	2023-05-11	15	15	5	0	-10	-15	5	5	15	15	5	5	10	20	0	0	10	5	0	0	0	15	100	100	100	100	0	0	4	2023-05-16	2023-05-19	2023-05-26	NA	NA	NA
NA	NA	NA	NA	NA	NA	NA	NA	NA	NA	NA	2022-10-02	2023-05-12	2022-10-07	2022-10-07	30	15	15	10	-15	-5	55	35	15	15	15	20	20	25	40	10	10	10	5	15	15	15	88	100	96	100	8	0	3	2022-10-14	2022-10-21	NA	NA	NA	NA
NA	NA	NA	NA	NA	NA	NA	NA	NA	NA	NA	NA	NA	NA	NA	NA	NA	NA	NA	NA	NA	NA	NA	NA	NA	NA	NA	NA	NA	NA	NA	NA	NA	NA	NA	NA	NA	NA	NA	NA	NA	NA	NA	NA	NA	NA	NA	NA	NA	NA
NA	NA	NA	NA	NA	NA	NA	NA	NA	NA	NA	NA	NA	NA	NA	NA	NA	NA	NA	NA	NA	NA	NA	NA	NA	NA	NA	NA	NA	NA	NA	NA	NA	NA	NA	NA	NA	NA	NA	NA	NA	NA	NA	NA	NA	NA	NA	NA	NA	NA
NA	NA	NA	NA	NA	NA	NA	NA	NA	NA	NA	NA	NA	NA	NA	NA	NA	NA	NA	NA	NA	NA	NA	NA	NA	NA	NA	NA	NA	NA	NA	NA	NA	NA	NA	NA	NA	NA	NA	NA	NA	NA	NA	NA	NA	NA	NA	NA	NA	NA
NA	NA	NA	NA	NA	NA	NA	NA	NA	NA	NA	2024-02-15	2024-06-10	NA	2024-05-22	25	NA	25	75	0	NA	30	35	35	35	65	80	85	90	25	25	30	25	60	70	85	80	96	NA	100	0	4	NA	2	NA	NA	NA	NA	NA	NA
NA	NA	NA	NA	NA	NA	NA	NA	NA	NA	NA	2023-11-28	2023-12-18	NA	2023-11-28	60	10	5	5	-55	-5	70	70	65	60	5	10	10	15	10	10	20	20	5	5	10	10	8	100	100	100	92	0	3	45265	45272	NA	NA	NA	NA
NA	NA	NA	NA	NA	NA	NA	NA	NA	NA	NA	2024-01-22	2024-02-26	NA	2024-02-09	NA	NA	10	100	NA	NA	10	5	5	5	100	95	100	100	15	5	10	10	70	70	75	70	NA	NA	100	NA	NA	NA	5	NA	NA	NA	NA	NA	NA
NA	NA	NA	NA	NA	NA	NA	NA	NA	NA	NA	2021-03-01	2021-11-10	2021-10-08	2021-10-08	85	30	85	55	0	25	80	80	85	85	50	30	35	40	75	80	85	90	70	65	55	50	12	100	12	72	0	-28	2	2021-11-11	NA	NA	NA	NA	NA
NA	NA	NA	NA	NA	NA	NA	NA	NA	NA	NA	NA	2024-11-14	NA	2024-10-25	NA	NA	40	30	NA	NA	55	40	40	50	50	35	35	55	50	35	40	50	25	25	30	50	80	100	100	100	20	0	4	45594	45596	45603	NA	NA	NA
NA	NA	NA	NA	NA	NA	NA	NA	NA	NA	NA	2023-07-05	2023-12-05	2011-06-30	2023-09-05	25	15	30	15	5	0	45	20	20	35	15	10	20	40	50	25	30	55	10	15	25	45	100	100	88	100	-12	0	3	45188	45230	NA	NA	NA	NA
NA	NA	NA	NA	NA	NA	NA	NA	NA	NA	NA	2023-05-18	2024-08-06	1990-01-01	2023-05-25	80	20	85	25	5	5	85	80	75	75	25	25	20	20	85	75	75	70	20	20	25	25	8	100	0	100	-8	0	2	45079	NA	NA	NA	NA	NA
NA	NA	NA	NA	NA	NA	NA	NA	NA	NA	NA	2024-10-02	NA	NA	2024-10-09	25	15	NA	NA	NA	NA	20	20	30	25	15	15	15	5	NA	NA	NA	NA	NA	NA	NA	NA	100	100	NA	NA	NA	NA	1	NA	NA	NA	NA	NA	NA
NA	NA	NA	NA	NA	NA	NA	NA	NA	NA	NA	2023-09-06	NA	NA	2023-09-29	15	70	NA	NA	NA	NA	15	15	20	20	75	75	75	80	NA	NA	NA	NA	NA	NA	NA	NA	100	0	NA	NA	NA	NA	2	NA	NA	NA	NA	NA	NA
NA	NA	NA	NA	NA	NA	NA	NA	NA	NA	NA	2024-09-09	2024-10-25	2021-04-07	2024-10-04	50	30	45	30	-5	0	40	45	55	60	20	40	40	40	35	45	50	60	25	30	40	30	72	100	80	100	8	0	2	45573	NA	NA	NA	NA	NA
NA	NA	NA	NA	NA	NA	NA	NA	NA	NA	NA	2023-10-14	2024-02-21	NA	2023-10-18	60	90	70	65	10	-25	55	60	80	85	75	80	80	75	60	65	85	90	65	60	70	65	24	16	42	44	18	28	5	45224	45231	45294	45301	NA	NA
NA	NA	NA	NA	NA	NA	NA	NA	NA	NA	NA	2024-06-25	NA	NA	2024-07-11	NA	NA	NA	NA	NA	NA	NA	NA	NA	NA	NA	NA	NA	NA	NA	NA	NA	NA	NA	NA	NA	NA	NA	NA	NA	NA	NA	NA	1	NA	NA	NA	NA	NA	NA
NA	NA	NA	NA	NA	NA	NA	NA	NA	NA	NA	2022-10-27	2022-12-02	NA	2022-11-03	NA	NA	15	NR	NA	NA	NA	NA	NA	NA	NA	NA	NA	NA	15	15	20	60	NR	NR	NR	NR	NA	NA	100	0	NA	NA	3	NA	NA	NA	NA	NA	NA
NA	NA	NA	NA	NA	NA	NA	NA	NA	NA	NA	NA	NA	NA	NA	NA	NA	NA	NA	NA	NA	NA	NA	NA	NA	NA	NA	NA	NA	NA	NA	NA	NA	NA	NA	NA	NA	NA	NA	NA	NA	NA	NA	NA	NA	NA	NA	NA	NA	NA
NA	NA	NA	NA	NA	NA	NA	NA	NA	NA	NA	2023-10-20	NA	NA	2023-10-20	10	20	NA	NA	NA	NA	10	5	5	5	15	10	50	25	NA	NA	NA	NA	NA	NA	NA	NA	100	100	NA	NA	NA	NA	1	NA	NA	NA	NA	NA	NA
NA	NA	NA	NA	NA	NA	NA	NA	NA	NA	NA	NA	NA	NA	2024-10-23	NA	NA	NA	NA	NA	NA	NA	NA	NA	NA	NA	NA	NA	NA	NA	NA	NA	NA	NA	NA	NA	NA	NA	NA	NA	NA	NA	NA	NA	NA	NA	NA	NA	NA	NA
NA	NA	NA	NA	NA	NA	NA	NA	NA	NA	NA	2024-04-26	2024-06-25	NA	2024-05-01	NA	5	10	10	NA	5	95	95	85	80	15	10	10	10	15	15	10	15	15	10	10	10	NA	100	100	100	NA	0	3	NA	NA	NA	NA	NA	NA
NA	NA	NA	NA	NA	NA	NA	NA	NA	NA	NA	2024-10-14	2024-12-04	NA	2024-10-16	75	15	20	NA	-55	NA	65	60	55	40	15	20	15	10	15	20	20	15	NA	NA	NA	NA	8	100	100	NA	92	NA	3	NA	NA	NA	NA	NA	NA
NA	NA	NA	NA	NA	NA	NA	NA	NA	NA	NA	2023-05-09	2023-09-05	NA	2023-09-05	25	40	NA	NA	NA	NA	20	35	25	35	50	55	40	30	NA	NA	NA	NA	NA	NA	NA	NA	92	68	NA	NA	NA	NA	1	NA	NA	NA	NA	NA	NA
NA	NA	NA	NA	NA	NA	NA	NA	NA	NA	NA	2015-11-14	2016-05-25	NA	2015-11-16	NR	NR	65	NR	NA	NA	95	100	95	90	120	120	120	120	65	80	100	90	120	120	120	120	32	0	96	0	64	0	1	NA	NA	NA	NA	NA	NA
NA	NA	NA	NA	NA	NA	NA	NA	NA	NA	NA	2023-06-13	NA	2023-08-04	2023-08-04	20	20	NA	NA	NA	NA	45	35	15	10	10	15	30	15	NA	NA	NA	NA	NA	NA	NA	NA	92	100	NA	NA	NA	NA	1	NA	NA	NA	NA	NA	NA
Yes	1	3	Both	Left	Left	NA	NA	NA	NA	NA	2023-12-15	NA	NA	2024-01-11	30	40	NA	NA	NA	NA	40	20	30	35	45	30	40	45	NA	NA	NA	NA	NA	NA	NA	NA	100	92	NA	NA	NA	NA	3	2024-01-11	2024-01-29	NA	NA	NA	NA
NA	NA	NA	NA	NA	NA	NA	NA	NA	NA	NA	2024-07-15	2024-09-12	NA	2024-08-01	NA	35	20	NA	NA	NA	NA	NA	NA	NA	NA	NA	NA	NA	20	15	25	30	45	40	50	55	NA	100	100	NA	NA	NA	4	NA	NA	NA	NA	NA	NA
NA	NA	NA	NA	NA	NA	NA	NA	NA	NA	NA	2024-05-27	2024-11-08	NA	2024-05-30	45	35	40	25	-5	-10	30	35	40	35	25	25	20	20	35	35	40	40	30	25	15	10	100	100	100	100	0	0	3	45449	45464	NA	NA	NA	NA
NA	NA	NA	NA	NA	NA	NA	NA	NA	NA	NA	2024-09-16	2024-11-27	NA	2024-09-30	NA	20	NA	10	NA	-10	110	110	110	105	10	15	15	15	15	20	15	20	100	105	95	95	NA	100	0	100	NA	0	3	NA	NA	NA	NA	NA	NA
NA	NA	NA	NA	NA	NA	NA	NA	NA	NA	NA	NA	NA	NA	NA	NA	NA	NA	NA	NA	NA	NA	NA	NA	NA	NA	NA	NA	NA	NA	NA	NA	NA	NA	NA	NA	NA	NA	NA	NA	NA	NA	NA	NA	NA	NA	NA	NA	NA	NA
NA	NA	NA	NA	NA	NA	NA	NA	NA	NA	NA	2023-07-17	2023-08-29	NA	2023-07-21	10	110	15	110	5	0	10	10	10	55	105	115	115	115	10	10	20	50	95	100	90	90	100	0	100	0	0	0	3	45146	45160	NA	NA	NA	NA
NA	NA	NA	NA	NA	NA	NA	NA	NA	NA	NA	2024-08-18	2024-09-05	NA	2024-08-22	10	45	10	15	0	-30	15	10	15	20	75	70	65	50	15	10	20	20	15	15	15	20	100	64	100	100	0	36	3	45530	45540	NA	NA	NA	NA
NA	NA	NA	NA	NA	NA	NA	NA	NA	NA	NA	2024-02-18	2024-05-16	2020-12-29	2024-03-07	NA	NA	55	15	NA	NA	55	55	50	50	15	20	15	20	50	55	55	55	15	20	20	25	28	100	48	100	20	0	5	45365	45379	45386	45393	NA	NA
NA	NA	NA	NA	NA	NA	NA	NA	NA	NA	NA	2023-12-01	2024-04-01	NA	2024-02-01	35	5	40	5	5	0	45	50	45	NA	5	10	10	NA	40	45	50	65	15	10	10	5	80	100	100	68	20	-32	1	NA	NA	NA	NA	NA	NA
NA	NA	NA	NA	NA	NA	NA	NA	NA	NA	NA	2023-10-03	NA	2022-12-03	2023-12-11	NA	NA	NA	NA	NA	NA	NA	NA	NA	NA	NA	NA	NA	NA	50	15	15	15	5	10	10	NA	NA	10	100	100	NA	90	4	NA	NA	NA	NA	NA	NA
NA	NA	NA	NA	NA	NA	NA	NA	NA	NA	NA	2024-04-27	2024-11-20	2024-05-16	2024-05-24	35	15	15	NA	-20	NA	45	50	20	10	5	5	10	5	55	30	5	10	NA	NA	NA	NA	88	NA	100	NA	12	NA	4	NA	NA	NA	NA	NA	NA
No	NA	NA	NA	NA	NA	NA	NA	NA	NA	NA	2023-03-17	2023-06-02	NA	2023-05-31	NA	NA	NA	NA	NA	NA	100	100	115	115	105	115	115	115	110	115	115	115	NA	NA	NA	NA	NA	NA	NA	NA	NA	NA	3	2023-06-04	2023-06-12	NA	NA	NA	NA
NA	NA	NA	NA	NA	NA	NA	NA	NA	NA	NA	2024-06-18	2024-12-04	NA	2024-06-24	15	60	10	65	-5	5	15	15	20	25	65	60	55	60	10	15	15	25	60	60	55	55	100	64	100	72	0	8	4	45469	45471	45476	NA	NA	NA
NA	NA	NA	NA	NA	NA	NA	NA	NA	NA	NA	2017-03-27	2023-05-22	2023-05-22	2023-05-22	20	30	NA	NA	NA	NA	10	15	25	10	40	20	20	10	NA	NA	NA	NA	NA	NA	NA	NA	100	100	NA	NA	NA	NA	1	NA	NA	NA	NA	NA	NA
NA	NA	NA	NA	NA	NA	NA	NA	NA	NA	NA	2023-10-02	2023-11-07	NA	2023-10-19	30	NA	30	NA	0	NA	55	15	15	5	NA	NA	NA	NA	60	25	10	10	NA	NA	NA	NA	100	NA	100	NA	0	NA	4	NA	NA	NA	NA	NA	NA
NA	NA	NA	NA	NA	NA	NA	NA	NA	NA	NA	NA	NA	NA	NA	NA	NA	NA	NA	NA	NA	NA	NA	NA	NA	NA	NA	NA	NA	NA	NA	NA	NA	NA	NA	NA	NA	NA	NA	NA	NA	NA	NA	NA	NA	NA	NA	NA	NA	NA
NA	NA	NA	NA	NA	NA	NA	NA	NA	NA	NA	2024-04-08	2024-04-30	NA	2024-04-15	10	25	15	25	5	0	15	15	15	15	55	25	15	20	15	10	10	10	55	25	15	10	100	100	100	100	0	0	2	45404	NA	NA	NA	NA	NA
NA	NA	NA	NA	NA	NA	NA	NA	NA	NA	NA	2024-02-02	2024-04-01	NA	2024-02-23	NA	NA	NA	40	NA	NA	115	120	120	120	45	40	45	85	110	120	115	115	45	45	55	80	NA	NA	NA	76	NA	NA	4	NA	NA	NA	NA	NA	NA
NA	NA	NA	NA	NA	NA	NA	NA	NA	NA	NA	2023-05-15	2023-06-01	NA	2023-06-01	20	15	NA	NA	NA	NA	20	15	10	15	50	35	10	15	NA	NA	NA	NA	NA	NA	NA	NA	100	96	NA	NA	NA	NA	3	NA	NA	NA	NA	NA	NA
NA	NA	NA	NA	NA	NA	NA	NA	NA	NA	NA	2024-02-14	2024-04-25	NA	2024-02-20	NA	60	NA	35	NA	-25	NA	NA	NA	NA	65	60	55	60	NA	NA	NA	NA	35	40	55	55	NA	52	NA	92	NA	40	5	NA	NA	NA	NA	NA	NA
NA	NA	NA	NA	NA	NA	NA	NA	NA	NA	NA	NA	2024-12-16	NA	2024-11-19	25	50	20	60	-5	10	15	15	20	40	50	60	55	65	15	20	15	40	60	60	50	70	100	60	100	60	0	0	2	45618	NA	NA	NA	NA	NA
NA	NA	NA	NA	NA	NA	NA	NA	NA	NA	NA	2023-07-25	NA	NA	2023-10-25	20	25	NA	NA	NA	NA	15	15	15	10	25	30	35	60	NA	NA	NA	NA	NA	NA	NA	NA	100	100	NA	NA	NA	NA	2	NA	NA	NA	NA	NA	NA
NA	NA	NA	NA	NA	NA	NA	NA	NA	NA	NA	2024-09-11	NA	2024-09-11	2024-10-25	15	10	NA	NA	NA	NA	30	15	5	35	5	10	5	30	NA	NA	NA	NA	NA	NA	NA	NA	92	100	NA	NA	NA	NA	1	NA	NA	NA	NA	NA	NA
NA	NA	NA	NA	NA	NA	NA	NA	NA	NA	NA	2023-02-10	NA	2019-03-29	NA	NA	NA	NA	NA	NA	NA	NA	NA	NA	NA	NA	NA	NA	NA	NA	NA	NA	NA	NA	NA	NA	NA	NA	NA	NA	NA	NA	NA	NA	NA	NA	NA	NA	NA	NA
NA	NA	NA	NA	NA	NA	NA	NA	NA	NA	NA	2023-07-09	2023-08-16	NA	2023-07-19	20	30	25	35	5	5	15	15	10	10	40	40	30	40	NA	NA	NA	NA	NA	NA	NA	NA	100	88	100	80	0	-8	3	NA	NA	NA	NA	NA	NA
NA	NA	NA	NA	NA	NA	NA	NA	NA	NA	NA	2024-01-01	NA	NA	2024-02-26	NA	NA	NA	NA	NA	NA	NA	NA	NA	NA	NA	NA	NA	NA	NA	NA	NA	NA	NA	NA	NA	NA	NA	NA	NA	NA	NA	NA	3	NA	NA	NA	NA	NA	NA
NA	NA	NA	NA	NA	NA	NA	NA	NA	NA	NA	2024-04-20	2024-05-17	NA	2024-05-03	NA	NA	40	10	NA	NA	NA	NA	NA	NA	NA	NA	NA	NA	25	60	90	95	10	5	10	20	0	NA	4	100	4	NA	2	NA	NA	NA	NA	NA	NA
NA	NA	NA	NA	NA	NA	NA	NA	NA	NA	NA	2024-02-06	NA	2024-04-16	2024-04-16	30	10	NA	NA	NA	NA	15	10	10	20	10	5	5	10	NA	NA	NA	NA	NA	NA	NA	NA	100	100	NA	NA	NA	NA	2	NA	NA	NA	NA	NA	NA
NA	NA	NA	NA	NA	NA	NA	NA	NA	NA	NA	NA	NA	NA	NA	NA	NA	NA	NA	NA	NA	NA	NA	NA	NA	NA	NA	NA	NA	NA	NA	NA	NA	NA	NA	NA	NA	NA	NA	NA	NA	NA	NA	NA	NA	NA	NA	NA	NA	NA
NA	NA	NA	NA	NA	NA	NA	NA	NA	NA	NA	2024-09-06	2024-09-20	NA	2024-09-06	5	NA	20	NA	15	NA	15	10	10	25	NA	NA	NA	NA	15	15	15	35	NA	NA	NA	NA	100	NA	100	NA	0	NA	2	NA	NA	NA	NA	NA	NA
NA	NA	NA	NA	NA	NA	NA	NA	NA	NA	NA	2024-09-17	2024-11-07	NA	2024-10-18	55	NA	45	NA	-10	NA	60	60	50	30	NA	NA	NA	NA	60	55	45	25	NA	NA	NA	NA	90	NA	100	NA	10	NA	3	NA	NA	NA	NA	NA	NA
NA	NA	NA	NA	NA	NA	NA	NA	NA	NA	NA	NA	2024-01-30	NA	2024-01-05	NA	NA	10	55	NA	NA	20	20	15	10	80	80	80	90	10	20	10	20	65	60	60	60	NA	NA	100	4	NA	NA	4	NA	NA	NA	NA	NA	NA
NA	NA	NA	NA	NA	NA	NA	NA	NA	NA	NA	2024-03-15	2024-07-05	2024-05-30	2024-05-30	5	15	5	5	0	-10	10	5	5	5	25	15	15	10	5	10	0	5	10	5	5	5	100	100	100	100	0	0	2	45449	45509	NA	NA	NA	NA
NA	NA	NA	NA	NA	NA	NA	NA	NA	NA	NA	2023-09-06	2023-11-10	NA	2023-10-20	15	10	20	10	5	0	45	20	10	5	10	15	10	10	45	20	10	10	15	15	10	15	100	100	100	100	0	0	2	45232	NA	NA	NA	NA	NA
NA	NA	NA	NA	NA	NA	NA	NA	NA	NA	NA	2023-07-22	NA	NA	2023-07-24	10	105	NA	NA	NA	NA	10	15	15	10	100	115	115	115	NA	NA	NA	NA	NA	NA	NA	NA	100	36	NA	NA	NA	NA	1	NA	NA	NA	NA	NA	NA
NA	NA	NA	NA	NA	NA	NA	NA	NA	NA	NA	2023-04-04	2023-05-18	2023-05-26	2023-05-18	45	10	NA	NA	NA	NA	60	45	25	25	10	10	5	0	NA	NA	NA	NA	NA	NA	NA	NA	92	100	NA	NA	NA	NA	3	NA	NA	NA	NA	NA	NA
NA	NA	NA	NA	NA	NA	NA	NA	NA	NA	NA	2024-06-29	2024-08-28	NA	2024-07-12	15	NA	NA	95	NA	NA	10	5	10	10	95	105	100	100	15	5	10	15	65	85	85	80	100	0	NA	4	NA	4	3	NA	NA	NA	NA	NA	NA
NA	NA	NA	NA	NA	NA	NA	NA	NA	NA	NA	2024-02-28	NA	NA	2024-08-28	15	15	NA	NA	NA	NA	20	5	15	10	20	15	5	15	NA	NA	NA	NA	NA	NA	NA	NA	100	100	NA	NA	NA	NA	1	NA	NA	NA	NA	NA	NA
NA	NA	NA	NA	NA	NA	NA	NA	NA	NA	NA	2023-06-23	2023-10-11	NA	2023-07-31	15	70	25	70	10	0	15	10	10	10	45	40	90	85	10	10	15	5	40	45	85	85	100	52	100	48	0	-4	4	45145	45175	45182	NA	NA	NA
NA	NA	NA	NA	NA	NA	NA	NA	NA	NA	NA	2023-05-14	2024-02-08	NA	2023-05-19	20	NA	25	70	5	NA	15	20	25	20	85	100	100	100	15	25	25	25	80	100	100	110	100	80	100	0	0	-80	2	45072	45079	NA	NA	NA	NA
NA	NA	NA	NA	NA	NA	NA	NA	NA	NA	NA	NA	2024-07-05	2020-02-11	2024-06-07	60	60	60	65	0	5	65	60	50	40	65	65	55	55	60	60	55	50	65	65	60	55	84	64	72	28	-12	-36	1	NA	NA	NA	NA	NA	NA
NA	NA	NA	NA	NA	NA	NA	NA	NA	NA	NA	2024-06-01	2024-07-22	NA	2024-06-27	30	65	30	85	0	20	NA	NA	NA	NA	NA	NA	NA	NA	25	20	20	35	80	75	75	75	NA	NA	100	20	NA	NA	6	NA	NA	NA	NA	NA	NA
NA	NA	NA	NA	NA	NA	NA	NA	NA	NA	NA	2022-08-21	2022-10-31	NA	2022-09-08	NR	15	NA	NA	NA	NA	NR	NR	NR	NR	20	15	15	10	NA	NA	NA	NA	NA	NA	NA	NA	NA	100	NA	NA	NA	NA	3	NA	NA	NA	NA	NA	NA
NA	NA	NA	NA	NA	NA	NA	NA	NA	NA	NA	2023-08-14	2023-09-29	2018-01-01	2023-09-14	30	15	10	15	-20	0	45	25	25	35	15	10	25	25	15	5	20	25	15	10	25	25	76	100	100	100	24	0	2	45191	NA	NA	NA	NA	NA
NA	NA	NA	NA	NA	NA	NA	NA	NA	NA	NA	2023-11-01	NA	NA	2023-11-17	NA	NA	NA	NA	NA	NA	70	65	70	65	60	65	60	50	NA	NA	NA	NA	NA	NA	NA	NA	NA	NA	NA	NA	NA	NA	1	NA	NA	NA	NA	NA	NA
NA	NA	NA	NA	NA	NA	NA	NA	NA	NA	NA	2022-11-01	2023-09-28	2023-06-02	2023-06-02	45	35	55	30	10	-5	50	35	25	20	45	15	10	10	50	45	45	40	35	15	25	25	100	100	100	100	0	0	3	2023-07-13	2023-07-20	NA	NA	NA	NA
Yes	1	2	Left	Left	Right	NA	NA	NA	NA	NA	2023-04-26	2023-07-12	NA	2023-06-07	50	60	NA	NA	NA	NA	45	50	60	85	50	60	70	95	40	45	45	60	40	45	50	70	96	92	96	92	0	0	3	2023-06-21	2023-07-12	NA	NA	NA	NA
NA	NA	NA	NA	NA	NA	NA	NA	NA	NA	NA	2023-09-09	2023-10-04	2023-04-01	2023-09-14	NA	NA	60	5	NA	NA	NA	NA	NA	NA	NA	NA	NA	NA	50	55	60	60	5	10	15	15	NA	NA	68	100	NA	NA	3	NA	NA	NA	NA	NA	NA
NA	NA	NA	NA	NA	NA	NA	NA	NA	NA	NA	2023-02-23	2024-01-29	NA	2023-06-23	NA	NA	20	35	NA	NA	NA	NA	NA	NA	NA	NA	NA	NA	15	25	25	15	30	35	35	30	100	100	96	100	-4	0	3	NA	NA	NA	NA	NA	NA
NA	NA	NA	NA	NA	NA	NA	NA	NA	NA	NA	2023-05-03	NA	NA	2023-07-26	15	15	NA	NA	NA	NA	15	10	15	15	10	10	15	15	NA	NA	NA	NA	NA	NA	NA	NA	100	100	NA	NA	NA	NA	1	NA	NA	NA	NA	NA	NA
NA	NA	NA	NA	NA	NA	NA	NA	NA	NA	NA	NA	NA	NA	2023-07-07	NA	NA	NA	NA	NA	NA	NA	NA	NA	NA	NA	NA	NA	NA	NA	NA	NA	NA	NA	NA	NA	NA	NA	NA	NA	NA	NA	NA	3	NA	NA	NA	NA	NA	NA
NA	NA	NA	NA	NA	NA	NA	NA	NA	NA	NA	2023-03-23	2023-09-08	NA	2023-06-23	35	45	20	30	-15	-15	30	20	15	25	55	30	20	35	25	20	10	15	50	25	20	25	100	100	100	100	0	0	4	45105	45176	45177	NA	NA	NA
NA	NA	NA	NA	NA	NA	NA	NA	NA	NA	NA	2023-05-27	2023-10-05	NA	2023-07-27	80	20	80	20	0	0	65	60	95	115	15	25	25	30	60	60	85	105	20	25	20	30	0	100	0	100	0	0	3	45140	45145	NA	NA	NA	NA
NA	NA	NA	NA	NA	NA	NA	NA	NA	NA	NA	2023-06-19	NA	NA	2023-07-17	NA	NA	NA	NA	NA	NA	NA	NA	NA	NA	NA	NA	NA	NA	NA	NA	NA	NA	NA	NA	NA	NA	NA	NA	NA	NA	NA	NA	3	NA	NA	NA	NA	NA	NA
NA	NA	NA	NA	NA	NA	NA	NA	NA	NA	NA	NA	NA	NA	2023-09-05	NA	NA	NA	95	NA	NA	NA	NA	NA	NA	NA	NA	NA	NA	60	75	65	70	NA	NA	NA	NA	68	NA	NA	NA	NA	NA	1	NA	NA	NA	NA	NA	NA
NA	NA	NA	NA	NA	NA	NA	NA	NA	NA	NA	2023-08-03	2023-09-18	NA	2023-08-11	NA	NA	NA	10	NA	NA	NA	NA	NA	NA	NA	NA	NA	NA	65	70	80	80	10	5	5	15	NA	NA	0	100	NA	NA	3	NA	NA	NA	NA	NA	NA
NA	NA	NA	NA	NA	NA	NA	NA	NA	NA	NA	2023-07-15	NA	NA	2023-09-18	NA	NA	NA	NA	NA	NA	NA	NA	NA	NA	NA	NA	NA	NA	NA	NA	NA	NA	NA	NA	NA	NA	NA	NA	NA	NA	NA	NA	3	NA	NA	NA	NA	NA	NA
NA	NA	NA	NA	NA	NA	NA	NA	NA	NA	NA	2023-10-10	2023-11-10	NA	NA	110	10	55	15	-55	5	NA	NA	NA	NA	NA	NA	NA	NA	40	65	65	65	10	10	15	15	0	100	12	100	12	0	4	NA	NA	NA	NA	NA	NA
NA	NA	NA	NA	NA	NA	NA	NA	NA	NA	NA	2023-10-19	2024-02-07	NA	2023-11-29	50	40	60	50	10	10	50	60	65	65	50	40	45	55	55	65	70	70	55	50	55	60	96	92	56	72	-40	-20	3	45266	45273	NA	NA	NA	NA
NA	NA	NA	NA	NA	NA	NA	NA	NA	NA	NA	2023-10-29	2023-11-29	NA	2023-11-03	NA	10	70	10	NA	0	95	100	115	115	10	15	15	15	70	65	110	115	10	10	15	15	NA	100	16	100	NA	0	4	NA	NA	NA	NA	NA	NA
NA	NA	NA	NA	NA	NA	NA	NA	NA	NA	NA	2023-12-01	NA	2023-12-08	2023-12-08	NA	NA	NA	NA	NA	NA	NA	NA	NA	NA	NA	NA	NA	NA	NA	NA	NA	NA	NA	NA	NA	NA	NA	NA	NA	NA	NA	NA	1	NA	NA	NA	NA	NA	NA
NA	NA	NA	NA	NA	NA	NA	NA	NA	NA	NA	2023-12-09	2024-02-07	NA	2023-12-14	15	NA	0	10	-15	NA	10	10	10	15	55	60	50	40	5	5	10	15	20	5	0	0	100	10	100	100	0	90	3	45278	45280	NA	NA	NA	NA
NA	NA	NA	NA	NA	NA	NA	NA	NA	NA	NA	NA	2024-05-21	NA	2024-04-08	55	NA	NA	NA	NA	NA	65	70	65	70	NA	NA	NA	NA	50	55	40	20	NA	NA	NA	NA	4	NA	64	NA	60	NA	2	NA	NA	NA	NA	NA	NA
NA	NA	NA	NA	NA	NA	NA	NA	NA	NA	NA	2024-02-08	2024-03-22	NA	2024-03-01	40	10	15	45	-25	35	60	55	55	25	10	15	15	25	55	60	45	35	10	10	15	5	54	96	100	100	46	4	3	45355	45362	NA	NA	NA	NA
NA	NA	NA	NA	NA	NA	NA	NA	NA	NA	NA	2024-02-18	2024-03-22	NA	2024-03-01	NA	NA	NA	NA	NA	NA	10	15	20	45	110	115	115	115	NA	NA	NA	NA	110	110	110	115	NA	NA	NA	NA	NA	NA	3	NA	NA	NA	NA	NA	NA
NA	NA	NA	NA	NA	NA	NA	NA	NA	NA	NA	NA	2024-04-04	NA	2024-03-01	25	20	35	15	10	-5	45	30	30	25	40	35	25	20	60	35	25	20	30	30	10	5	96	92	100	100	4	8	3	45362	45369	45387	NA	NA	NA
NA	NA	NA	NA	NA	NA	NA	NA	NA	NA	NA	2024-10-15	NA	2015-06-30	2024-10-16	30	70	NA	NA	NA	NA	30	35	40	45	65	65	65	65	NA	NA	NA	NA	NA	NA	NA	NA	100	48	NA	NA	NA	NA	1	NA	NA	NA	NA	NA	NA
NA	NA	NA	NA	NA	NA	NA	NA	NA	NA	NA	2024-02-20	NA	NA	2024-03-13	NA	NA	NA	NA	NA	NA	NA	NA	NA	NA	NA	NA	NA	NA	NA	NA	NA	NA	NA	NA	NA	NA	NA	NA	NA	NA	NA	NA	3	NA	NA	NA	NA	NA	NA
NA	NA	NA	NA	NA	NA	NA	NA	NA	NA	NA	2024-05-15	2024-06-14	NA	2024-05-17	10	NA	5	35	-5	NA	0	5	5	10	85	115	115	115	5	10	5	5	60	65	70	55	100	0	100	24	0	24	3	45432	45434	NA	NA	NA	NA
NA	NA	NA	NA	NA	NA	NA	NA	NA	NA	NA	2024-05-15	2024-06-24	NA	2024-06-05	80	20	75	15	-5	-5	80	80	80	75	10	20	30	35	70	80	70	70	10	15	30	40	57	100	50	100	-7	0	3	45450	45455	NA	NA	NA	NA
NA	NA	NA	NA	NA	NA	NA	NA	NA	NA	NA	2024-08-15	2024-12-06	NA	1934-08-23	NA	NA	NA	NA	NA	NA	45	10	5	40	10	5	10	15	35	15	5	45	NA	NA	NA	NA	NA	NA	NA	NA	NA	NA	5	NA	NA	NA	NA	NA	NA
NA	NA	NA	NA	NA	NA	NA	NA	NA	NA	NA	2024-11-15	2024-12-09	NA	2024-11-20	20	15	NA	NA	NA	NA	20	15	15	15	15	15	20	15	10	10	15	5	10	15	15	5	100	100	NA	NA	NA	NA	2	NA	NA	NA	NA	NA	NA
[truncated: 144 more columns]
